# Supplementary material for: Nest-site selection and breeding success of passerines in the world’s southernmost forests
Source: PeerJ. 2020 Sep 21;8:e9892. doi: 10.7717/peerj.9892 (PMC7513745; doi:10.7717/peerj.9892)
Supplement: Supplemental Information 1 [file peerj-08-9892-s006.xlsx]

## Sheet: Raw_Data
date	ID	Exposure	Fate	nest.age	day.of.year	season	species	camera	cumm.visit	nest.stage	height	concealment	predator.index	canopy.cover	canopy.height	understory.cover	understory.height
2014-12-25	14JW01	1	1	NA	116	2014	ELAALB	1	1	egg	65	90	1	0	0	60	135
2014-12-26	14JW01	1	1	NA	117	2014	ELAALB	1	2	egg	65	90	1	0	0	60	135
2014-12-27	14JW01	2	1	NA	118	2014	ELAALB	1	3	egg	65	90	1	0	0	60	135
2014-12-29	14JW01	2	0	NA	119	2014	ELAALB	1	4	egg	65	90	1	0	0	60	135
2014-12-18	14MR02	1	1	9	109	2014	ELAALB	1	1	egg	85	57	2	3	700	75	130
2014-12-19	14MR02	1	1	10	110	2014	ELAALB	1	2	egg	85	57	2	3	700	75	130
2014-12-23	14MR02	4	1	12	112	2014	ELAALB	1	3	egg	85	57	2	3	700	75	130
2014-12-24	14MR02	1	1	13	113	2014	ELAALB	1	4	egg	85	57	2	3	700	75	130
2014-12-26	14MR02	2	1	14	114	2014	ELAALB	1	5	nstl	85	57	2	3	700	75	130
2014-12-27	14MR02	1	1	15	115	2014	ELAALB	1	6	nstl	85	57	2	3	700	75	130
2014-12-28	14MR02	1	1	16	116	2014	ELAALB	1	7	nstl	85	57	2	3	700	75	130
2014-12-29	14MR02	1	1	17	117	2014	ELAALB	1	7	nstl	85	57	2	3	700	75	130
2014-12-31	14MR02	2	0	19	119	2014	ELAALB	1	8	nstl	85	57	2	3	700	75	130
2014-12-08	14OB02	2	1	3	98	2014	ZONCAP	1	1	egg	0	NA	2	NA	NA	NA	NA
2014-12-09	14OB02	1	1	5	100	2014	ZONCAP	1	2	egg	0	NA	2	NA	NA	NA	NA
2014-12-10	14OB02	1	1	6	101	2014	ZONCAP	1	3	egg	0	NA	2	NA	NA	NA	NA
2014-12-13	14OB02	3	1	7	102	2014	ZONCAP	1	4	egg	0	NA	2	NA	NA	NA	NA
2014-12-14	14OB02	1	1	10	105	2014	ZONCAP	1	5	egg	0	NA	2	NA	NA	NA	NA
2014-12-16	14OB02	2	1	11	106	2014	ZONCAP	1	6	egg	0	NA	2	NA	NA	NA	NA
2014-12-18	14OB02	2	1	13	108	2014	ZONCAP	1	7	nstl	0	NA	2	NA	NA	NA	NA
2014-12-19	14OB02	1	1	15	110	2014	ZONCAP	1	8	nstl	0	NA	2	NA	NA	NA	NA
2014-12-21	14OB02	2	1	16	111	2014	ZONCAP	1	9	nstl	0	NA	2	NA	NA	NA	NA
2014-12-24	14OB02	3	1	18	113	2014	ZONCAP	1	10	nstl	0	NA	2	NA	NA	NA	NA
2014-12-25	14OB02	1	1	21	116	2014	ZONCAP	1	11	nstl	0	NA	2	NA	NA	NA	NA
2014-12-26	14OB02	1	1	22	117	2014	ZONCAP	1	12	nstl	0	NA	2	NA	NA	NA	NA
2014-12-27	14OB02	1	1	23	118	2014	ZONCAP	1	13	nstl	0	NA	2	NA	NA	NA	NA
2014-12-29	14OB02	2	1	24	119	2014	ZONCAP	1	14	nstl	0	NA	2	NA	NA	NA	NA
2015-01-07	14OB02	9	1	28	125	2014	ZONCAP	1	15	nstl	0	NA	2	NA	NA	NA	NA
2014-11-29	14RJ01	1	1	8	90	2014	ELAALB	0	1	egg	55	60	1	50	490	30	120
2014-11-30	14RJ01	1	1	9	91	2014	ELAALB	0	2	egg	55	60	1	50	490	30	120
2014-12-01	14RJ01	1	1	10	92	2014	ELAALB	1	3	egg	55	60	1	50	490	30	120
2014-12-02	14RJ01	1	1	11	93	2014	ELAALB	1	4	egg	55	60	1	50	490	30	120
2014-12-03	14RJ01	1	1	12	94	2014	ELAALB	1	5	egg	55	60	1	50	490	30	120
2014-12-04	14RJ01	1	1	13	95	2014	ELAALB	1	6	egg	55	60	1	50	490	30	120
2014-12-05	14RJ01	1	1	14	96	2014	ELAALB	1	7	egg	55	60	1	50	490	30	120
2014-12-06	14RJ01	1	1	15	97	2014	ELAALB	1	8	egg	55	60	1	50	490	30	120
2014-12-09	14RJ01	3	1	16	98	2014	ELAALB	1	9	nstl	55	60	1	50	490	30	120
2014-12-10	14RJ01	1	1	17	99	2014	ELAALB	1	10	nstl	55	60	1	50	490	30	120
2014-12-11	14RJ01	1	1	18	100	2014	ELAALB	1	10	nstl	55	60	1	50	490	30	120
2014-12-12	14RJ01	1	1	19	101	2014	ELAALB	1	11	nstl	55	60	1	50	490	30	120
2014-12-13	14RJ01	1	1	20	102	2014	ELAALB	1	12	nstl	55	60	1	50	490	30	120
2014-12-14	14RJ01	1	1	21	103	2014	ELAALB	1	13	nstl	55	60	1	50	490	30	120
2014-12-15	14RJ01	1	1	22	104	2014	ELAALB	1	14	nstl	55	60	1	50	490	30	120
2014-12-16	14RJ01	1	1	23	105	2014	ELAALB	1	15	nstl	55	60	1	50	490	30	120
2014-12-17	14RJ01	1	1	24	106	2014	ELAALB	1	16	nstl	55	60	1	50	490	30	120
2014-12-18	14RJ01	1	1	25	107	2014	ELAALB	1	17	nstl	55	60	1	50	490	30	120
2014-12-19	14RJ01	1	1	26	108	2014	ELAALB	1	18	nstl	55	60	1	50	490	30	120
2014-12-20	14RJ01	1	1	27	109	2014	ELAALB	1	18	nstl	55	60	1	50	490	30	120
2014-12-21	14RJ01	1	1	28	110	2014	ELAALB	1	19	nstl	55	60	1	50	490	30	120
2014-12-18	14RJ06	1	1	30	109	2014	ZONCAP	0	1	nstl	0	NA	2	NA	NA	NA	NA
2014-12-19	14RJ06	1	1	31	110	2014	ZONCAP	0	2	nstl	0	NA	2	NA	NA	NA	NA
2014-12-27	14RJ07	1	1	2	118	2014	ELAALB	1	1	egg	80	NA	0	NA	NA	NA	NA
2014-12-29	14RJ07	2	1	3	119	2014	ELAALB	1	2	egg	80	NA	0	NA	NA	NA	NA
2014-12-31	14RJ07	2	1	4	120	2014	ELAALB	1	3	egg	80	NA	0	NA	NA	NA	NA
2015-01-03	14RJ07	3	1	5	121	2014	ELAALB	1	4	egg	80	NA	0	NA	NA	NA	NA
2015-01-04	14RJ07	1	1	6	122	2014	ELAALB	1	5	egg	80	NA	0	NA	NA	NA	NA
2015-01-05	14RJ07	1	1	7	123	2014	ELAALB	1	6	egg	80	NA	0	NA	NA	NA	NA
2015-01-06	14RJ07	1	1	8	124	2014	ELAALB	1	7	egg	80	NA	0	NA	NA	NA	NA
2015-01-07	14RJ07	1	1	9	125	2014	ELAALB	1	8	egg	80	NA	0	NA	NA	NA	NA
2015-01-08	14RJ07	1	1	10	126	2014	ELAALB	1	9	egg	80	NA	0	NA	NA	NA	NA
2015-01-09	14RJ07	1	1	11	127	2014	ELAALB	1	10	egg	80	NA	0	NA	NA	NA	NA
2015-01-11	14RJ07	2	1	12	128	2014	ELAALB	1	11	nstl	80	NA	0	NA	NA	NA	NA
2015-01-12	14RJ07	1	1	13	129	2014	ELAALB	1	12	nstl	80	NA	0	NA	NA	NA	NA
2015-01-15	14RJ07	3	1	14	130	2014	ELAALB	1	13	nstl	80	NA	0	NA	NA	NA	NA
2015-01-17	14RJ07	2	0	15	131	2014	ELAALB	1	14	nstl	80	NA	0	NA	NA	NA	NA
2014-12-30	14RJ08	1	0	NA	121	2014	ELAALB	1	0	nstl	73	59	1	95	690	20	130
2015-01-05	14RJ10	1	1	30	127	2014	ELAALB	0	1	nstl	355	63	0	60	550	32	120
2015-01-07	14RJ10	2	1	31	128	2014	ELAALB	0	2	nstl	355	63	0	60	550	32	120
2015-01-08	14RJ10	1	1	32	129	2014	ELAALB	0	3	nstl	355	63	0	60	550	32	120
2014-12-23	14SC04	1	1	17	114	2014	ELAALB	1	1	nstl	52	70	1	80	500	72	90
2014-12-24	14SC04	1	1	18	115	2014	ELAALB	1	2	nstl	52	70	1	80	500	72	90
2014-12-26	14SC04	2	1	19	116	2014	ELAALB	1	3	nstl	52	70	1	80	500	72	90
2014-12-27	14SC04	1	1	20	117	2014	ELAALB	1	4	nstl	52	70	1	80	500	72	90
2014-12-28	14SC04	1	1	21	118	2014	ELAALB	1	4	nstl	52	70	1	80	500	72	90
2014-12-29	14SC04	1	1	22	119	2014	ELAALB	1	5	nstl	52	70	1	80	500	72	90
2014-12-30	14SC04	1	1	23	120	2014	ELAALB	1	5	nstl	52	70	1	80	500	72	90
2014-12-31	14SC04	1	1	24	121	2014	ELAALB	1	6	nstl	52	70	1	80	500	72	90
2015-01-02	14SC04	2	1	25	122	2014	ELAALB	1	6	nstl	52	70	1	80	500	72	90
2015-01-03	14SC04	1	1	26	123	2014	ELAALB	1	7	nstl	52	70	1	80	500	72	90
2015-01-04	14SC04	1	1	27	124	2014	ELAALB	1	7	nstl	52	70	1	80	500	72	90
2015-01-05	14SC04	1	1	28	125	2014	ELAALB	1	8	nstl	52	70	1	80	500	72	90
2015-01-06	14SC04	1	1	29	126	2014	ELAALB	1	9	nstl	52	70	1	80	500	72	90
2015-01-07	14SC04	1	1	30	127	2014	ELAALB	1	10	nstl	52	70	1	80	500	72	90
2016-01-08	15AS01	1	1	15	130	2015	ELAALB	1	0	egg	40	100	1	3	600	34	100
2016-01-09	15AS01	1	1	16	131	2015	ELAALB	1	1	egg	40	100	1	3	600	34	100
2016-01-10	15AS01	1	1	17	132	2015	ELAALB	1	1	nstl	40	100	1	3	600	34	100
2016-01-11	15AS01	1	1	18	133	2015	ELAALB	1	1	nstl	40	100	1	3	600	34	100
2016-01-12	15AS01	1	1	19	134	2015	ELAALB	1	2	nstl	40	100	1	3	600	34	100
2016-01-13	15AS01	1	1	20	135	2015	ELAALB	1	2	nstl	40	100	1	3	600	34	100
2016-01-14	15AS01	1	1	21	136	2015	ELAALB	1	2	nstl	40	100	1	3	600	34	100
2016-01-15	15AS01	1	1	22	137	2015	ELAALB	1	3	nstl	40	100	1	3	600	34	100
2016-01-16	15AS01	1	1	23	138	2015	ELAALB	1	3	nstl	40	100	1	3	600	34	100
2016-01-17	15AS01	1	1	24	139	2015	ELAALB	1	3	nstl	40	100	1	3	600	34	100
2016-01-18	15AS01	1	1	25	140	2015	ELAALB	1	4	nstl	40	100	1	3	600	34	100
2016-01-19	15AS01	1	1	26	141	2015	ELAALB	1	4	nstl	40	100	1	3	600	34	100
2016-01-20	15AS01	1	1	27	142	2015	ELAALB	1	4	nstl	40	100	1	3	600	34	100
2016-01-21	15AS01	1	1	28	143	2015	ELAALB	1	5	nstl	40	100	1	3	600	34	100
2016-01-22	15AS01	1	1	29	144	2015	ELAALB	1	5	nstl	40	100	1	3	600	34	100
2016-01-23	15AS01	1	1	30	145	2015	ELAALB	1	6	nstl	40	100	1	3	600	34	100
2016-01-24	15AS01	1	1	31	146	2015	ELAALB	1	7	nstl	40	100	1	3	600	34	100
2016-01-25	15AS01	1	1	32	147	2015	ELAALB	1	7	nstl	40	100	1	3	600	34	100
2016-01-26	15AS01	1	1	33	148	2015	ELAALB	1	8	nstl	40	100	1	3	600	34	100
2015-12-27	15AV01	1	1	NA	118	2015	ELAALB	1	0	egg	42	63	1	20	1000	48	130
2015-12-28	15AV01	1	1	NA	119	2015	ELAALB	1	0	egg	42	63	1	20	1000	48	130
2015-12-29	15AV01	1	0	NA	120	2015	ELAALB	1	0	egg	42	63	1	20	1000	48	130
2016-01-09	15CB01	1	1	32	131	2015	PHRPAT	0	1	nstl	0	100	2	92	1500	0	0
2015-11-26	15FS01	2	1	10	86	2015	ZONCAP	1	1	egg	0	94	2	0	0	55	120
2015-11-29	15FS01	3	1	12	88	2015	ZONCAP	1	2	egg	0	94	2	0	0	55	120
2015-12-03	15FS01	4	1	16	92	2015	ZONCAP	1	3	nstl	0	94	2	0	0	55	120
2015-12-05	15FS01	2	1	19	95	2015	ZONCAP	1	4	nstl	0	94	2	0	0	55	120
2015-12-07	15FS01	2	1	21	97	2015	ZONCAP	1	5	nstl	0	94	2	0	0	55	120
2015-12-08	15FS01	1	1	23	99	2015	ZONCAP	1	6	nstl	0	94	2	0	0	55	120
2015-12-10	15FS01	2	1	24	100	2015	ZONCAP	1	7	nstl	0	94	2	0	0	55	120
2015-12-13	15FS01	3	0	26	102	2015	ZONCAP	1	8	nstl	0	94	2	0	0	55	120
2015-12-24	15JW01	5	1	3	112	2015	ELAALB	0	1	egg	59	90	1	40	500	25	85
2015-12-25	15JW01	1	1	4	113	2015	ELAALB	0	1	egg	59	90	1	40	500	25	85
2015-12-26	15JW01	1	1	5	114	2015	ELAALB	1	2	egg	59	90	1	40	500	25	85
2015-12-27	15JW01	1	1	6	115	2015	ELAALB	1	2	egg	59	90	1	40	500	25	85
2015-12-28	15JW01	1	1	7	116	2015	ELAALB	1	2	egg	59	90	1	40	500	25	85
2015-12-29	15JW01	1	0	8	117	2015	ELAALB	1	2	egg	59	90	1	40	500	25	85
2015-12-22	15JW02	1	1	2	113	2015	ELAALB	1	1	egg	80	69	0	35	520	65	230
2015-12-23	15JW02	1	1	3	114	2015	ELAALB	1	2	egg	80	69	0	35	520	65	230
2015-12-26	15JW02	3	0	5	116	2015	ELAALB	1	3	egg	80	69	0	35	520	65	230
2015-12-23	15KD01	1	1	NA	114	2015	TURFAL	1	1	nstl	0	100	2	36	1900	1.5	75
2015-12-24	15KD01	1	1	NA	115	2015	TURFAL	1	1	nstl	0	100	2	36	1900	1.5	75
2015-12-25	15KD01	1	1	NA	116	2015	TURFAL	1	1	nstl	0	100	2	36	1900	1.5	75
2015-12-26	15KD01	1	1	NA	117	2015	TURFAL	1	2	nstl	0	100	2	36	1900	1.5	75
2015-12-27	15KD01	1	1	NA	118	2015	TURFAL	1	2	nstl	0	100	2	36	1900	1.5	75
2015-12-28	15KD01	1	1	NA	119	2015	TURFAL	1	2	nstl	0	100	2	36	1900	1.5	75
2015-12-29	15KD01	1	1	NA	120	2015	TURFAL	1	2	nstl	0	100	2	36	1900	1.5	75
2015-12-30	15KD01	1	1	NA	121	2015	TURFAL	1	2	nstl	0	100	2	36	1900	1.5	75
2015-12-31	15KD01	1	1	NA	122	2015	TURFAL	1	2	nstl	0	100	2	36	1900	1.5	75
2016-01-01	15KD01	1	1	NA	123	2015	TURFAL	1	2	nstl	0	100	2	36	1900	1.5	75
2016-01-03	15KD01	2	0	NA	124	2015	TURFAL	1	2	nstl	0	100	2	36	1900	1.5	75
2015-10-10	15MG01	5	1	12	37	2015	TURFAL	1	1	egg	0	85	2	60	3000	2	50
2015-10-11	15MG01	1	1	16	41	2015	TURFAL	1	1	egg	0	85	2	60	3000	2	50
2015-10-12	15MG01	1	1	17	42	2015	TURFAL	1	2	egg	0	85	2	60	3000	2	50
2015-10-13	15MG01	1	1	18	43	2015	TURFAL	1	2	egg	0	85	2	60	3000	2	50
2015-10-14	15MG01	1	1	19	44	2015	TURFAL	1	3	nstl	0	85	2	60	3000	2	50
2015-10-15	15MG01	1	1	20	45	2015	TURFAL	1	3	nstl	0	85	2	60	3000	2	50
2015-10-16	15MG01	1	1	21	46	2015	TURFAL	1	3	nstl	0	85	2	60	3000	2	50
2015-10-17	15MG01	1	1	22	47	2015	TURFAL	1	3	nstl	0	85	2	60	3000	2	50
2015-10-18	15MG01	1	1	23	48	2015	TURFAL	1	3	nstl	0	85	2	60	3000	2	50
2015-10-19	15MG01	1	1	24	49	2015	TURFAL	1	4	nstl	0	85	2	60	3000	2	50
2015-10-20	15MG01	1	1	25	50	2015	TURFAL	1	4	nstl	0	85	2	60	3000	2	50
2015-10-21	15MG01	1	1	26	51	2015	TURFAL	1	4	nstl	0	85	2	60	3000	2	50
2015-10-22	15MG01	1	1	27	52	2015	TURFAL	1	4	nstl	0	85	2	60	3000	2	50
2015-10-23	15MG01	1	1	28	53	2015	TURFAL	1	4	nstl	0	85	2	60	3000	2	50
2015-10-24	15MG01	1	1	29	54	2015	TURFAL	1	5	nstl	0	85	2	60	3000	2	50
2015-10-25	15MG01	1	1	30	55	2015	TURFAL	1	5	nstl	0	85	2	60	3000	2	50
2015-10-26	15MG01	1	1	31	56	2015	TURFAL	1	5	nstl	0	85	2	60	3000	2	50
2015-10-27	15MG01	1	1	32	57	2015	TURFAL	1	5	nstl	0	85	2	60	3000	2	50
2015-10-28	15MG01	1	1	33	58	2015	TURFAL	1	5	nstl	0	85	2	60	3000	2	50
2015-10-29	15MG01	1	1	34	59	2015	TURFAL	1	5	nstl	0	85	2	60	3000	2	50
2015-10-27	15OB01	1	1	16	57	2015	TURFAL	1	1	egg	133	95	0	80	1200	10	95
2015-10-28	15OB01	1	1	17	58	2015	TURFAL	1	1	egg	133	95	0	80	1200	10	95
2015-10-29	15OB01	1	1	18	59	2015	TURFAL	1	1	egg	133	95	0	80	1200	10	95
2015-10-30	15OB01	1	1	19	60	2015	TURFAL	1	1	nstl	133	95	0	80	1200	10	95
2015-10-31	15OB01	1	1	20	61	2015	TURFAL	1	1	nstl	133	95	0	80	1200	10	95
2015-11-01	15OB01	1	1	21	62	2015	TURFAL	1	2	nstl	133	95	0	80	1200	10	95
2015-11-02	15OB01	1	1	22	63	2015	TURFAL	1	2	nstl	133	95	0	80	1200	10	95
2015-11-03	15OB01	1	1	23	64	2015	TURFAL	1	3	nstl	133	95	0	80	1200	10	95
2015-11-04	15OB01	1	1	24	65	2015	TURFAL	1	3	nstl	133	95	0	80	1200	10	95
2015-11-05	15OB01	1	1	25	66	2015	TURFAL	1	4	nstl	133	95	0	80	1200	10	95
2015-11-06	15OB01	1	1	26	67	2015	TURFAL	1	4	nstl	133	95	0	80	1200	10	95
2015-11-07	15OB01	1	1	27	68	2015	TURFAL	1	4	nstl	133	95	0	80	1200	10	95
2015-11-08	15OB01	1	1	28	69	2015	TURFAL	1	5	nstl	133	95	0	80	1200	10	95
2015-11-09	15OB01	1	1	29	70	2015	TURFAL	1	5	nstl	133	95	0	80	1200	10	95
2015-11-10	15OB01	1	1	30	71	2015	TURFAL	1	5	nstl	133	95	0	80	1200	10	95
2015-11-11	15OB01	1	1	31	72	2015	TURFAL	1	5	nstl	133	95	0	80	1200	10	95
2015-11-12	15OB01	1	1	32	73	2015	TURFAL	1	6	nstl	133	95	0	80	1200	10	95
2015-11-13	15OB01	1	1	33	74	2015	TURFAL	1	6	nstl	133	95	0	80	1200	10	95
2015-11-14	15OB01	1	1	34	75	2015	TURFAL	1	6	nstl	133	95	0	80	1200	10	95
2015-11-15	15OB01	1	1	35	76	2015	TURFAL	1	6	nstl	133	95	0	80	1200	10	95
2015-11-02	15OB02	1	1	2	72	2015	ZONCAP	0	0	egg	0	77	2	90	800	28	50
2015-11-03	15OB02	1	1	3	73	2015	ZONCAP	1	1	egg	0	77	2	90	800	28	50
2015-11-04	15OB02	1	1	4	74	2015	ZONCAP	1	1	egg	0	77	2	90	800	28	50
2015-11-05	15OB02	1	1	5	75	2015	ZONCAP	1	2	egg	0	77	2	90	800	28	50
2015-11-06	15OB02	1	1	6	76	2015	ZONCAP	1	2	egg	0	77	2	90	800	28	50
2015-11-07	15OB02	1	1	7	77	2015	ZONCAP	1	3	egg	0	77	2	90	800	28	50
2015-11-08	15OB02	1	1	8	78	2015	ZONCAP	1	4	egg	0	77	2	90	800	28	50
2015-11-09	15OB02	1	1	9	79	2015	ZONCAP	1	4	egg	0	77	2	90	800	28	50
2015-11-10	15OB02	1	1	10	80	2015	ZONCAP	1	4	egg	0	77	2	90	800	28	50
2015-11-11	15OB02	1	1	11	81	2015	ZONCAP	1	4	egg	0	77	2	90	800	28	50
2015-11-12	15OB02	1	1	12	82	2015	ZONCAP	1	5	egg	0	77	2	90	800	28	50
2015-11-13	15OB02	1	1	13	83	2015	ZONCAP	1	5	egg	0	77	2	90	800	28	50
2015-11-14	15OB02	1	1	14	84	2015	ZONCAP	1	5	egg	0	77	2	90	800	28	50
2015-11-15	15OB02	1	1	15	85	2015	ZONCAP	1	5	nstl	0	77	2	90	800	28	50
2015-11-16	15OB02	1	1	16	86	2015	ZONCAP	1	6	nstl	0	77	2	90	800	28	50
2015-11-17	15OB02	1	1	17	87	2015	ZONCAP	1	6	nstl	0	77	2	90	800	28	50
2015-11-18	15OB02	1	1	18	88	2015	ZONCAP	1	6	nstl	0	77	2	90	800	28	50
2015-11-19	15OB02	1	1	19	89	2015	ZONCAP	1	6	nstl	0	77	2	90	800	28	50
2015-11-20	15OB02	1	1	20	90	2015	ZONCAP	1	6	nstl	0	77	2	90	800	28	50
2015-11-21	15OB02	1	1	21	91	2015	ZONCAP	1	6	nstl	0	77	2	90	800	28	50
2015-11-22	15OB02	1	1	22	92	2015	ZONCAP	1	6	nstl	0	77	2	90	800	28	50
2015-11-23	15OB02	1	1	23	93	2015	ZONCAP	1	7	nstl	0	77	2	90	800	28	50
2015-11-24	15OB02	1	0	24	94	2015	ZONCAP	1	7	nstl	0	77	2	90	800	28	50
2015-11-12	15OB03	1	1	2	73	2015	PHRPAT	1	1	egg	140	67	0	3	500	47	150
2015-11-13	15OB03	1	1	3	74	2015	PHRPAT	1	1	egg	140	67	0	3	500	47	150
2015-11-14	15OB03	1	1	4	75	2015	PHRPAT	1	1	egg	140	67	0	3	500	47	150
2015-11-15	15OB03	1	1	5	76	2015	PHRPAT	1	1	egg	140	67	0	3	500	47	150
2015-11-16	15OB03	1	1	6	77	2015	PHRPAT	1	2	egg	140	67	0	3	500	47	150
2015-11-17	15OB03	1	1	7	78	2015	PHRPAT	1	2	egg	140	67	0	3	500	47	150
2015-11-18	15OB03	1	1	8	79	2015	PHRPAT	1	2	egg	140	67	0	3	500	47	150
2015-11-19	15OB03	1	1	9	80	2015	PHRPAT	1	2	egg	140	67	0	3	500	47	150
2015-11-20	15OB03	1	1	10	81	2015	PHRPAT	1	2	egg	140	67	0	3	500	47	150
2015-11-21	15OB03	1	1	11	82	2015	PHRPAT	1	2	egg	140	67	0	3	500	47	150
2015-11-22	15OB03	1	1	12	83	2015	PHRPAT	1	2	egg	140	67	0	3	500	47	150
2015-11-23	15OB03	1	1	13	84	2015	PHRPAT	1	3	egg	140	67	0	3	500	47	150
2015-11-24	15OB03	1	1	14	85	2015	PHRPAT	1	4	egg	140	67	0	3	500	47	150
2015-11-25	15OB03	1	1	15	86	2015	PHRPAT	1	4	egg	140	67	0	3	500	47	150
2015-11-26	15OB03	1	1	16	87	2015	PHRPAT	1	4	egg	140	67	0	3	500	47	150
2015-11-27	15OB03	1	1	17	88	2015	PHRPAT	1	5	nstl	140	67	0	3	500	47	150
2015-11-28	15OB03	1	1	18	89	2015	PHRPAT	1	5	nstl	140	67	0	3	500	47	150
2015-11-29	15OB03	1	1	19	90	2015	PHRPAT	1	5	nstl	140	67	0	3	500	47	150
2015-11-30	15OB03	1	1	20	91	2015	PHRPAT	1	6	nstl	140	67	0	3	500	47	150
2015-12-01	15OB03	1	1	21	92	2015	PHRPAT	1	6	nstl	140	67	0	3	500	47	150
2015-12-02	15OB03	1	1	22	93	2015	PHRPAT	1	6	nstl	140	67	0	3	500	47	150
2015-12-03	15OB03	1	1	23	94	2015	PHRPAT	1	6	nstl	140	67	0	3	500	47	150
2015-12-04	15OB03	1	1	24	95	2015	PHRPAT	1	6	nstl	140	67	0	3	500	47	150
2015-12-05	15OB03	1	1	25	96	2015	PHRPAT	1	7	nstl	140	67	0	3	500	47	150
2015-12-06	15OB03	1	1	26	97	2015	PHRPAT	1	7	nstl	140	67	0	3	500	47	150
2015-12-07	15OB03	1	1	27	98	2015	PHRPAT	1	8	nstl	140	67	0	3	500	47	150
2015-12-08	15OB03	1	1	28	99	2015	PHRPAT	1	8	nstl	140	67	0	3	500	47	150
2015-12-09	15OB03	1	1	29	100	2015	PHRPAT	1	9	nstl	140	67	0	3	500	47	150
2015-12-10	15OB03	1	1	30	101	2015	PHRPAT	1	10	nstl	140	67	0	3	500	47	150
2015-12-11	15OB03	1	1	31	102	2015	PHRPAT	1	10	nstl	140	67	0	3	500	47	150
2015-12-12	15OB03	1	1	32	103	2015	PHRPAT	1	10	nstl	140	67	0	3	500	47	150
2015-12-13	15OB03	1	1	33	104	2015	PHRPAT	1	11	nstl	140	67	0	3	500	47	150
2015-11-14	15OB04	2	1	3	74	2015	ZONCAP	1	1	egg	0	96	2	1	360	91	100
2015-11-15	15OB04	1	1	5	76	2015	ZONCAP	1	1	egg	0	96	2	1	360	91	100
2015-11-16	15OB04	1	1	6	77	2015	ZONCAP	1	1	egg	0	96	2	1	360	91	100
2015-11-17	15OB04	1	1	7	78	2015	ZONCAP	1	1	egg	0	96	2	1	360	91	100
2015-11-18	15OB04	1	1	8	79	2015	ZONCAP	1	1	egg	0	96	2	1	360	91	100
2015-11-19	15OB04	1	1	9	80	2015	ZONCAP	1	2	egg	0	96	2	1	360	91	100
2015-11-20	15OB04	1	1	10	81	2015	ZONCAP	1	2	egg	0	96	2	1	360	91	100
2015-11-21	15OB04	1	1	11	82	2015	ZONCAP	1	2	egg	0	96	2	1	360	91	100
2015-11-22	15OB04	1	1	12	83	2015	ZONCAP	1	2	egg	0	96	2	1	360	91	100
2015-11-23	15OB04	1	1	13	84	2015	ZONCAP	1	3	egg	0	96	2	1	360	91	100
2015-11-24	15OB04	1	1	14	85	2015	ZONCAP	1	4	egg	0	96	2	1	360	91	100
2015-11-25	15OB04	1	1	15	86	2015	ZONCAP	1	4	nstl	0	96	2	1	360	91	100
2015-11-26	15OB04	1	1	16	87	2015	ZONCAP	1	5	nstl	0	96	2	1	360	91	100
2015-11-27	15OB04	1	1	17	88	2015	ZONCAP	1	5	nstl	0	96	2	1	360	91	100
2015-11-28	15OB04	1	1	18	89	2015	ZONCAP	1	5	nstl	0	96	2	1	360	91	100
2015-11-29	15OB04	1	1	19	90	2015	ZONCAP	1	6	nstl	0	96	2	1	360	91	100
2015-11-30	15OB04	1	1	20	91	2015	ZONCAP	1	6	nstl	0	96	2	1	360	91	100
2015-12-01	15OB04	1	0	21	92	2015	ZONCAP	1	6	nstl	0	96	2	1	360	91	100
2015-11-27	15OB05	1	1	11	88	2015	ZONCAP	1	1	egg	0	100	2	26	1000	15	110
2015-11-28	15OB05	1	1	12	89	2015	ZONCAP	1	1	egg	0	100	2	26	1000	15	110
2015-11-29	15OB05	1	1	13	90	2015	ZONCAP	1	2	egg	0	100	2	26	1000	15	110
2015-11-30	15OB05	1	1	14	91	2015	ZONCAP	1	3	egg	0	100	2	26	1000	15	110
2015-12-01	15OB05	1	1	15	92	2015	ZONCAP	1	3	egg	0	100	2	26	1000	15	110
2015-12-02	15OB05	1	1	16	93	2015	ZONCAP	1	3	nstl	0	100	2	26	1000	15	110
2015-12-03	15OB05	1	1	17	94	2015	ZONCAP	1	3	nstl	0	100	2	26	1000	15	110
2015-12-04	15OB05	1	1	18	95	2015	ZONCAP	1	3	nstl	0	100	2	26	1000	15	110
2015-12-05	15OB05	1	1	19	96	2015	ZONCAP	1	4	nstl	0	100	2	26	1000	15	110
2015-12-06	15OB05	1	1	20	97	2015	ZONCAP	1	4	nstl	0	100	2	26	1000	15	110
2015-12-07	15OB05	1	1	21	98	2015	ZONCAP	1	4	nstl	0	100	2	26	1000	15	110
2015-12-08	15OB05	1	1	22	99	2015	ZONCAP	1	5	nstl	0	100	2	26	1000	15	110
2015-12-09	15OB05	1	1	23	100	2015	ZONCAP	1	5	nstl	0	100	2	26	1000	15	110
2015-12-10	15OB05	1	1	24	101	2015	ZONCAP	1	6	nstl	0	100	2	26	1000	15	110
2015-12-11	15OB05	1	1	25	102	2015	ZONCAP	1	6	nstl	0	100	2	26	1000	15	110
2015-12-12	15OB05	1	1	26	103	2015	ZONCAP	1	6	nstl	0	100	2	26	1000	15	110
2015-12-13	15OB05	1	1	27	104	2015	ZONCAP	1	6	nstl	0	100	2	26	1000	15	110
2015-11-28	15OB06	1	1	17	89	2015	PHRPAT	1	0	nstl	18	100	2	5	680	95	100
2015-11-29	15OB06	1	1	18	90	2015	PHRPAT	1	1	nstl	18	100	2	5	680	95	100
2015-11-30	15OB06	1	1	19	91	2015	PHRPAT	1	2	nstl	18	100	2	5	680	95	100
2015-12-01	15OB06	1	1	20	92	2015	PHRPAT	1	2	nstl	18	100	2	5	680	95	100
2015-12-02	15OB06	1	1	21	93	2015	PHRPAT	1	2	nstl	18	100	2	5	680	95	100
2015-12-03	15OB06	1	1	22	94	2015	PHRPAT	1	2	nstl	18	100	2	5	680	95	100
2015-12-04	15OB06	1	1	23	95	2015	PHRPAT	1	2	nstl	18	100	2	5	680	95	100
2015-12-05	15OB06	1	1	24	96	2015	PHRPAT	1	3	nstl	18	100	2	5	680	95	100
2015-12-06	15OB06	1	1	25	97	2015	PHRPAT	1	3	nstl	18	100	2	5	680	95	100
2015-12-07	15OB06	1	1	26	98	2015	PHRPAT	1	3	nstl	18	100	2	5	680	95	100
2015-12-08	15OB06	1	1	27	99	2015	PHRPAT	1	4	nstl	18	100	2	5	680	95	100
2015-12-09	15OB06	1	1	28	100	2015	PHRPAT	1	4	nstl	18	100	2	5	680	95	100
2015-12-10	15OB06	1	1	29	101	2015	PHRPAT	1	5	nstl	18	100	2	5	680	95	100
2015-12-11	15OB06	1	1	30	102	2015	PHRPAT	1	5	nstl	18	100	2	5	680	95	100
2015-12-12	15OB06	1	1	31	103	2015	PHRPAT	1	5	nstl	18	100	2	5	680	95	100
2015-12-13	15OB06	1	1	32	104	2015	PHRPAT	1	5	nstl	18	100	2	5	680	95	100
2015-12-02	15OB07	1	1	2	93	2015	ELAALB	1	0	egg	165	97	1	33	410	41	150
2015-12-03	15OB07	1	1	3	94	2015	ELAALB	1	1	egg	165	97	1	33	410	41	150
2015-12-04	15OB07	1	1	4	95	2015	ELAALB	1	1	egg	165	97	1	33	410	41	150
2015-12-05	15OB07	1	1	5	96	2015	ELAALB	1	2	egg	165	97	1	33	410	41	150
2015-12-06	15OB07	1	1	6	97	2015	ELAALB	1	2	egg	165	97	1	33	410	41	150
2015-12-07	15OB07	1	1	7	98	2015	ELAALB	1	3	egg	165	97	1	33	410	41	150
2015-12-08	15OB07	1	1	8	99	2015	ELAALB	1	3	egg	165	97	1	33	410	41	150
2015-12-09	15OB07	1	1	9	100	2015	ELAALB	1	4	egg	165	97	1	33	410	41	150
2015-12-10	15OB07	1	1	10	101	2015	ELAALB	1	5	egg	165	97	1	33	410	41	150
2015-12-11	15OB07	1	1	11	102	2015	ELAALB	1	5	egg	165	97	1	33	410	41	150
2015-12-12	15OB07	1	0	12	103	2015	ELAALB	1	5	egg	165	97	1	33	410	41	150
2015-12-03	15OB08	2	0	NA	93	2015	ZONCAP	0	1	nstl	0	82	2	10	1000	54	200
2015-12-15	15OB09	1	1	6	106	2015	ELAALB	0	0	egg	100	39	1	0	0	73	170
2015-12-16	15OB09	1	1	7	107	2015	ELAALB	1	1	egg	100	39	1	0	0	73	170
2015-12-17	15OB09	1	1	8	108	2015	ELAALB	1	1	egg	100	39	1	0	0	73	170
2015-12-18	15OB09	1	1	9	109	2015	ELAALB	1	2	egg	100	39	1	0	0	73	170
2015-12-19	15OB09	1	1	10	110	2015	ELAALB	1	2	egg	100	39	1	0	0	73	170
2015-12-20	15OB09	1	1	11	111	2015	ELAALB	1	2	egg	100	39	1	0	0	73	170
2015-12-21	15OB09	1	1	12	112	2015	ELAALB	1	2	egg	100	39	1	0	0	73	170
2015-12-22	15OB09	1	1	13	113	2015	ELAALB	1	2	egg	100	39	1	0	0	73	170
2015-12-23	15OB09	1	1	14	114	2015	ELAALB	1	2	egg	100	39	1	0	0	73	170
2015-12-24	15OB09	1	1	15	115	2015	ELAALB	1	3	egg	100	39	1	0	0	73	170
2015-12-25	15OB09	1	1	16	116	2015	ELAALB	1	3	egg	100	39	1	0	0	73	170
2015-12-26	15OB09	1	1	17	117	2015	ELAALB	1	3	egg	100	39	1	0	0	73	170
2015-12-27	15OB09	1	1	18	118	2015	ELAALB	1	3	nstl	100	39	1	0	0	73	170
2015-12-28	15OB09	1	1	19	119	2015	ELAALB	1	3	nstl	100	39	1	0	0	73	170
2015-12-29	15OB09	1	1	20	120	2015	ELAALB	1	3	nstl	100	39	1	0	0	73	170
2015-12-30	15OB09	1	1	21	121	2015	ELAALB	1	4	nstl	100	39	1	0	0	73	170
2015-12-31	15OB09	1	1	22	122	2015	ELAALB	1	4	nstl	100	39	1	0	0	73	170
2016-01-01	15OB09	1	1	23	123	2015	ELAALB	1	4	nstl	100	39	1	0	0	73	170
2016-01-02	15OB09	1	1	24	124	2015	ELAALB	1	4	nstl	100	39	1	0	0	73	170
2016-01-03	15OB09	1	1	25	125	2015	ELAALB	1	4	nstl	100	39	1	0	0	73	170
2016-01-04	15OB09	1	1	26	126	2015	ELAALB	1	4	nstl	100	39	1	0	0	73	170
2016-01-05	15OB09	1	1	27	127	2015	ELAALB	1	4	nstl	100	39	1	0	0	73	170
2016-01-06	15OB09	1	1	28	128	2015	ELAALB	1	5	nstl	100	39	1	0	0	73	170
2016-01-07	15OB09	1	1	29	129	2015	ELAALB	1	5	nstl	100	39	1	0	0	73	170
2016-01-08	15OB09	1	1	30	130	2015	ELAALB	1	5	nstl	100	39	1	0	0	73	170
2016-01-09	15OB09	1	1	31	131	2015	ELAALB	1	6	nstl	100	39	1	0	0	73	170
2016-01-10	15OB09	1	1	32	132	2015	ELAALB	1	6	nstl	100	39	1	0	0	73	170
2016-01-11	15OB09	1	1	33	133	2015	ELAALB	1	6	nstl	100	39	1	0	0	73	170
2016-01-12	15OB09	1	1	34	134	2015	ELAALB	1	7	nstl	100	39	1	0	0	73	170
2015-12-19	15OB10	2	0	NA	109	2015	ELAALB	1	1	NA	140	82	0	0	0	42	210
2015-12-23	15OB11	2	1	NA	113	2015	ELAALB	1	2	NA	55	41	1	50	1500	5	100
2015-12-24	15OB11	1	1	NA	115	2015	ELAALB	1	2	NA	55	41	1	50	1500	5	100
2015-12-25	15OB11	1	1	NA	116	2015	ELAALB	1	2	NA	55	41	1	50	1500	5	100
2015-12-26	15OB11	1	1	NA	117	2015	ELAALB	1	2	NA	55	41	1	50	1500	5	100
2015-12-27	15OB11	1	1	NA	118	2015	ELAALB	1	2	NA	55	41	1	50	1500	5	100
2015-12-28	15OB11	1	1	NA	119	2015	ELAALB	1	2	NA	55	41	1	50	1500	5	100
2015-12-29	15OB11	1	1	NA	120	2015	ELAALB	1	2	NA	55	41	1	50	1500	5	100
2015-12-30	15OB11	1	0	NA	121	2015	ELAALB	1	2	NA	55	41	1	50	1500	5	100
2016-01-06	15OB13	1	1	NA	128	2015	PHRPAT	1	1	nstl	52	70	1	15	850	23	320
2016-01-07	15OB13	1	1	NA	129	2015	PHRPAT	1	1	nstl	52	70	1	15	850	23	320
2016-01-08	15OB13	1	1	NA	130	2015	PHRPAT	1	2	nstl	52	70	1	15	850	23	320
2016-01-09	15OB13	1	1	NA	131	2015	PHRPAT	1	2	nstl	52	70	1	15	850	23	320
2016-01-10	15OB13	1	1	NA	132	2015	PHRPAT	1	2	nstl	52	70	1	15	850	23	320
2016-01-11	15OB13	1	1	NA	133	2015	PHRPAT	1	2	nstl	52	70	1	15	850	23	320
2016-01-12	15OB13	1	1	NA	134	2015	PHRPAT	1	3	nstl	52	70	1	15	850	23	320
2016-01-13	15OB13	1	0	NA	135	2015	PHRPAT	1	3	nstl	52	70	1	15	850	23	320
2015-11-03	15RC01	5	0	NA	61	2015	TURFAL	1	1	egg	0	98	2	0	0	100	100
2015-11-10	15RC02	5	1	NA	69	2015	ZONCAP	1	2	nstl	0	100	2	10	400	61	95
2015-11-12	15RC02	2	1	NA	70	2015	ZONCAP	1	3	nstl	0	100	2	10	400	61	95
2015-11-16	15RC02	4	0	NA	74	2015	ZONCAP	1	4	nstl	0	100	2	10	400	61	95
2015-11-14	15RC03	1	1	2	75	2015	PHRPAT	1	1	egg	58	83	1	1	600	96	120
2015-11-15	15RC03	1	1	3	76	2015	PHRPAT	1	1	egg	58	83	1	1	600	96	120
2015-11-16	15RC03	1	1	4	77	2015	PHRPAT	1	1	egg	58	83	1	1	600	96	120
2015-11-17	15RC03	1	1	5	78	2015	PHRPAT	1	1	egg	58	83	1	1	600	96	120
2015-11-18	15RC03	1	1	6	79	2015	PHRPAT	1	1	egg	58	83	1	1	600	96	120
2015-11-19	15RC03	1	1	7	80	2015	PHRPAT	1	2	egg	58	83	1	1	600	96	120
2015-11-20	15RC03	1	1	8	81	2015	PHRPAT	1	2	egg	58	83	1	1	600	96	120
2015-11-21	15RC03	1	1	9	82	2015	PHRPAT	1	2	egg	58	83	1	1	600	96	120
2015-11-22	15RC03	1	1	10	83	2015	PHRPAT	1	3	egg	58	83	1	1	600	96	120
2015-11-23	15RC03	1	1	11	84	2015	PHRPAT	1	3	egg	58	83	1	1	600	96	120
2015-11-24	15RC03	1	1	12	85	2015	PHRPAT	1	3	egg	58	83	1	1	600	96	120
2015-11-25	15RC03	1	1	13	86	2015	PHRPAT	1	4	egg	58	83	1	1	600	96	120
2015-11-26	15RC03	1	1	14	87	2015	PHRPAT	1	4	egg	58	83	1	1	600	96	120
2015-11-27	15RC03	1	1	15	88	2015	PHRPAT	1	4	egg	58	83	1	1	600	96	120
2015-11-28	15RC03	1	1	16	89	2015	PHRPAT	1	4	egg	58	83	1	1	600	96	120
2015-11-29	15RC03	1	1	17	90	2015	PHRPAT	1	4	egg	58	83	1	1	600	96	120
2015-11-30	15RC03	1	1	18	91	2015	PHRPAT	1	4	egg	58	83	1	1	600	96	120
2015-12-01	15RC03	1	1	19	92	2015	PHRPAT	1	5	nstl	58	83	1	1	600	96	120
2015-12-02	15RC03	1	1	20	93	2015	PHRPAT	1	5	nstl	58	83	1	1	600	96	120
2015-12-03	15RC03	1	1	21	94	2015	PHRPAT	1	5	nstl	58	83	1	1	600	96	120
2015-12-04	15RC03	1	1	22	95	2015	PHRPAT	1	5	nstl	58	83	1	1	600	96	120
2015-12-05	15RC03	1	1	23	96	2015	PHRPAT	1	5	nstl	58	83	1	1	600	96	120
2015-12-06	15RC03	1	1	24	97	2015	PHRPAT	1	5	nstl	58	83	1	1	600	96	120
2015-12-07	15RC03	1	1	25	98	2015	PHRPAT	1	5	nstl	58	83	1	1	600	96	120
2015-12-08	15RC03	1	1	26	99	2015	PHRPAT	1	5	nstl	58	83	1	1	600	96	120
2015-12-09	15RC03	1	1	27	100	2015	PHRPAT	1	5	nstl	58	83	1	1	600	96	120
2015-12-10	15RC03	1	1	28	101	2015	PHRPAT	1	5	nstl	58	83	1	1	600	96	120
2015-12-11	15RC03	1	1	29	102	2015	PHRPAT	1	5	nstl	58	83	1	1	600	96	120
2015-12-12	15RC03	1	0	30	103	2015	PHRPAT	1	5	nstl	58	83	1	1	600	96	120
2015-11-30	15RC05	1	1	2	91	2015	ANAPAR	1	1	egg	69	83	0	0	0	89	160
2015-12-05	15RC05	5	1	4	93	2015	ANAPAR	1	2	egg	69	83	0	0	0	89	160
2015-12-07	15RC05	2	1	8	97	2015	ANAPAR	1	3	egg	69	83	0	0	0	89	160
2015-12-08	15RC05	1	1	10	99	2015	ANAPAR	1	4	egg	69	83	0	0	0	89	160
2015-12-10	15RC05	2	1	11	100	2015	ANAPAR	1	5	egg	69	83	0	0	0	89	160
2015-12-14	15RC05	4	1	14	103	2015	ANAPAR	1	6	egg	69	83	0	0	0	89	160
2015-12-23	15RC05	9	1	20	109	2015	ANAPAR	1	7	nstl	69	83	0	0	0	89	160
2015-12-27	15RC05	4	1	27	116	2015	ANAPAR	1	8	nstl	69	83	0	0	0	89	160
2016-01-06	15RC05	10	1	34	123	2015	ANAPAR	1	9	nstl	69	83	0	0	0	89	160
2015-11-19	15RC06	1	1	2	80	2015	ANAPAR	1	1	egg	43	87	1	0	0	56	130
2015-11-20	15RC06	1	1	3	81	2015	ANAPAR	1	1	egg	43	87	1	0	0	56	130
2015-11-21	15RC06	1	1	4	82	2015	ANAPAR	1	1	egg	43	87	1	0	0	56	130
2015-11-22	15RC06	1	1	5	83	2015	ANAPAR	1	1	egg	43	87	1	0	0	56	130
2015-11-23	15RC06	1	1	6	84	2015	ANAPAR	1	2	egg	43	87	1	0	0	56	130
2015-11-24	15RC06	1	1	7	85	2015	ANAPAR	1	2	egg	43	87	1	0	0	56	130
2015-11-25	15RC06	1	1	8	86	2015	ANAPAR	1	2	egg	43	87	1	0	0	56	130
2015-11-26	15RC06	1	1	9	87	2015	ANAPAR	1	2	egg	43	87	1	0	0	56	130
2015-11-27	15RC06	1	1	10	88	2015	ANAPAR	1	2	egg	43	87	1	0	0	56	130
2015-11-28	15RC06	1	1	11	89	2015	ANAPAR	1	2	egg	43	87	1	0	0	56	130
2015-11-29	15RC06	1	1	12	90	2015	ANAPAR	1	2	egg	43	87	1	0	0	56	130
2015-11-30	15RC06	1	1	13	91	2015	ANAPAR	1	3	egg	43	87	1	0	0	56	130
2015-12-01	15RC06	1	1	14	92	2015	ANAPAR	1	3	egg	43	87	1	0	0	56	130
2015-12-02	15RC06	1	1	15	93	2015	ANAPAR	1	3	egg	43	87	1	0	0	56	130
2015-12-03	15RC06	1	1	16	94	2015	ANAPAR	1	3	egg	43	87	1	0	0	56	130
2015-12-04	15RC06	1	1	17	95	2015	ANAPAR	1	3	egg	43	87	1	0	0	56	130
2015-12-05	15RC06	1	1	18	96	2015	ANAPAR	1	4	egg	43	87	1	0	0	56	130
2015-12-06	15RC06	1	0	19	97	2015	ANAPAR	1	4	egg	43	87	1	0	0	56	130
2015-11-15	15RC07	1	1	7	76	2015	ZONCAP	1	0	egg	0	96	2	0	0	80	95
2015-11-16	15RC07	1	1	8	77	2015	ZONCAP	1	0	egg	0	96	2	0	0	80	95
2015-11-17	15RC07	1	1	9	78	2015	ZONCAP	1	0	egg	0	96	2	0	0	80	95
2015-11-18	15RC07	1	1	10	79	2015	ZONCAP	1	0	egg	0	96	2	0	0	80	95
2015-11-19	15RC07	1	1	11	80	2015	ZONCAP	1	1	egg	0	96	2	0	0	80	95
2015-11-20	15RC07	1	1	12	81	2015	ZONCAP	1	1	egg	0	96	2	0	0	80	95
2015-11-21	15RC07	1	1	13	82	2015	ZONCAP	1	1	egg	0	96	2	0	0	80	95
2015-11-22	15RC07	1	1	14	83	2015	ZONCAP	1	2	egg	0	96	2	0	0	80	95
2015-11-23	15RC07	1	1	15	84	2015	ZONCAP	1	2	egg	0	96	2	0	0	80	95
2015-11-24	15RC07	1	1	16	85	2015	ZONCAP	1	2	nstl	0	96	2	0	0	80	95
2015-11-25	15RC07	1	1	17	86	2015	ZONCAP	1	3	nstl	0	96	2	0	0	80	95
2015-11-26	15RC07	1	1	18	87	2015	ZONCAP	1	3	nstl	0	96	2	0	0	80	95
2015-11-27	15RC07	1	1	19	88	2015	ZONCAP	1	3	nstl	0	96	2	0	0	80	95
2015-11-28	15RC07	1	1	20	89	2015	ZONCAP	1	3	nstl	0	96	2	0	0	80	95
2015-11-29	15RC07	1	1	21	90	2015	ZONCAP	1	3	nstl	0	96	2	0	0	80	95
2015-11-30	15RC07	1	1	22	91	2015	ZONCAP	1	3	nstl	0	96	2	0	0	80	95
2015-12-01	15RC07	1	1	23	92	2015	ZONCAP	1	4	nstl	0	96	2	0	0	80	95
2015-12-02	15RC07	1	1	24	93	2015	ZONCAP	1	4	nstl	0	96	2	0	0	80	95
2015-12-03	15RC07	1	1	25	94	2015	ZONCAP	1	4	nstl	0	96	2	0	0	80	95
2015-12-04	15RC07	1	1	26	95	2015	ZONCAP	1	4	nstl	0	96	2	0	0	80	95
2015-12-05	15RC07	1	1	27	96	2015	ZONCAP	1	4	nstl	0	96	2	0	0	80	95
2015-11-22	15RC08	1	1	29	83	2015	ANAPAR	1	0	nstl	64	84	1	1	400	25	140
2015-11-23	15RC08	1	1	30	84	2015	ANAPAR	1	1	nstl	64	84	1	1	400	25	140
2015-11-24	15RC08	1	1	31	85	2015	ANAPAR	1	1	nstl	64	84	1	1	400	25	140
2015-11-25	15RC08	1	1	32	86	2015	ANAPAR	1	1	nstl	64	84	1	1	400	25	140
2015-11-26	15RC08	1	1	33	87	2015	ANAPAR	1	2	nstl	64	84	1	1	400	25	140
2015-11-29	15RC08	3	1	34	88	2015	ANAPAR	1	3	nstl	64	84	1	1	400	25	140
2015-11-22	15RC09	1	1	8	83	2015	ZONCAP	1	0	egg	0	83	2	20	1200	31	100
2015-11-23	15RC09	1	1	9	84	2015	ZONCAP	1	1	egg	0	83	2	20	1200	31	100
2015-11-24	15RC09	1	1	10	85	2015	ZONCAP	1	1	egg	0	83	2	20	1200	31	100
2015-11-25	15RC09	1	1	11	86	2015	ZONCAP	1	1	egg	0	83	2	20	1200	31	100
2015-11-26	15RC09	1	1	12	87	2015	ZONCAP	1	2	egg	0	83	2	20	1200	31	100
2015-11-27	15RC09	1	1	13	88	2015	ZONCAP	1	2	egg	0	83	2	20	1200	31	100
2015-11-28	15RC09	1	1	14	89	2015	ZONCAP	1	2	egg	0	83	2	20	1200	31	100
2015-11-29	15RC09	1	1	15	90	2015	ZONCAP	1	3	egg	0	83	2	20	1200	31	100
2015-11-30	15RC09	1	1	16	91	2015	ZONCAP	1	3	nstl	0	83	2	20	1200	31	100
2015-12-01	15RC09	1	1	17	92	2015	ZONCAP	1	4	nstl	0	83	2	20	1200	31	100
2015-12-02	15RC09	1	1	18	93	2015	ZONCAP	1	4	nstl	0	83	2	20	1200	31	100
2015-12-03	15RC09	1	1	19	94	2015	ZONCAP	1	4	nstl	0	83	2	20	1200	31	100
2015-12-04	15RC09	1	1	20	95	2015	ZONCAP	1	4	nstl	0	83	2	20	1200	31	100
2015-12-05	15RC09	1	1	21	96	2015	ZONCAP	1	5	nstl	0	83	2	20	1200	31	100
2015-12-06	15RC09	1	1	22	97	2015	ZONCAP	1	5	nstl	0	83	2	20	1200	31	100
2015-12-07	15RC09	1	1	23	98	2015	ZONCAP	1	6	nstl	0	83	2	20	1200	31	100
2015-12-08	15RC09	1	1	24	99	2015	ZONCAP	1	6	nstl	0	83	2	20	1200	31	100
2015-12-09	15RC09	1	1	25	100	2015	ZONCAP	1	7	nstl	0	83	2	20	1200	31	100
2015-12-10	15RC09	1	0	26	101	2015	ZONCAP	1	8	nstl	0	83	2	20	1200	31	100
2015-11-22	15RC10	1	1	11	83	2015	ZONCAP	1	1	egg	0	80	2	0	0	14	200
2015-11-23	15RC10	1	1	12	84	2015	ZONCAP	1	1	egg	0	80	2	0	0	14	200
2015-11-24	15RC10	1	1	13	85	2015	ZONCAP	1	1	egg	0	80	2	0	0	14	200
2015-11-25	15RC10	1	1	14	86	2015	ZONCAP	1	2	egg	0	80	2	0	0	14	200
2015-11-26	15RC10	1	1	15	87	2015	ZONCAP	1	2	nstl	0	80	2	0	0	14	200
2015-11-27	15RC10	1	1	16	88	2015	ZONCAP	1	2	nstl	0	80	2	0	0	14	200
2015-11-28	15RC10	1	1	17	89	2015	ZONCAP	1	2	nstl	0	80	2	0	0	14	200
2015-11-29	15RC10	1	1	18	90	2015	ZONCAP	1	2	nstl	0	80	2	0	0	14	200
2015-11-30	15RC10	1	1	19	91	2015	ZONCAP	1	2	nstl	0	80	2	0	0	14	200
2015-12-01	15RC10	1	1	20	92	2015	ZONCAP	1	3	nstl	0	80	2	0	0	14	200
2015-12-02	15RC10	1	1	21	93	2015	ZONCAP	1	3	nstl	0	80	2	0	0	14	200
2015-12-03	15RC10	1	1	22	94	2015	ZONCAP	1	3	nstl	0	80	2	0	0	14	200
2015-11-25	15RC11	3	1	NA	84	2015	ZONCAP	1	1	egg	0	NA	2	NA	NA	NA	NA
2015-12-01	15RC11	6	0	NA	89	2015	ZONCAP	1	2	egg	0	NA	2	NA	NA	NA	NA
2015-11-27	15RC12	1	1	NA	88	2015	ZONCAP	1	2	egg	0	98	2	0	0	26	100
2015-11-28	15RC12	1	1	NA	89	2015	ZONCAP	1	2	egg	0	98	2	0	0	26	100
2015-11-29	15RC12	1	1	NA	90	2015	ZONCAP	1	3	egg	0	98	2	0	0	26	100
2015-11-30	15RC12	1	1	NA	91	2015	ZONCAP	1	4	egg	0	98	2	0	0	26	100
2015-12-01	15RC12	1	1	NA	92	2015	ZONCAP	1	4	egg	0	98	2	0	0	26	100
2015-12-02	15RC12	1	1	NA	93	2015	ZONCAP	1	4	egg	0	98	2	0	0	26	100
2015-12-03	15RC12	1	0	NA	94	2015	ZONCAP	1	5	egg	0	98	2	0	0	26	100
2015-11-30	15RC13	1	1	18	91	2015	ZONCAP	1	1	nstl	0	81	2	70	680	70	110
2015-12-01	15RC13	1	1	19	92	2015	ZONCAP	1	1	nstl	0	81	2	70	680	70	110
2015-12-02	15RC13	1	1	20	93	2015	ZONCAP	1	1	nstl	0	81	2	70	680	70	110
2015-12-03	15RC13	1	1	21	94	2015	ZONCAP	1	1	nstl	0	81	2	70	680	70	110
2015-12-04	15RC13	1	1	22	95	2015	ZONCAP	1	1	nstl	0	81	2	70	680	70	110
2015-12-05	15RC13	1	1	23	96	2015	ZONCAP	1	2	nstl	0	81	2	70	680	70	110
2015-12-06	15RC13	1	1	24	97	2015	ZONCAP	1	2	nstl	0	81	2	70	680	70	110
2015-12-07	15RC13	1	1	25	98	2015	ZONCAP	1	2	nstl	0	81	2	70	680	70	110
2015-12-08	15RC13	1	1	26	99	2015	ZONCAP	1	3	nstl	0	81	2	70	680	70	110
2015-12-09	15RC13	1	1	27	100	2015	ZONCAP	1	3	nstl	0	81	2	70	680	70	110
2015-12-04	15RC14	1	1	2	95	2015	PHRPAT	0	0	egg	90	85	0	11	550	57	140
2015-12-05	15RC14	1	1	3	96	2015	PHRPAT	1	0	egg	90	85	0	11	550	57	140
2015-12-06	15RC14	1	1	4	97	2015	PHRPAT	1	0	egg	90	85	0	11	550	57	140
2015-12-07	15RC14	1	1	5	98	2015	PHRPAT	1	1	egg	90	85	0	11	550	57	140
2015-12-08	15RC14	1	1	6	99	2015	PHRPAT	1	1	egg	90	85	0	11	550	57	140
2015-12-09	15RC14	1	1	7	100	2015	PHRPAT	1	2	egg	90	85	0	11	550	57	140
2015-12-10	15RC14	1	1	8	101	2015	PHRPAT	1	2	egg	90	85	0	11	550	57	140
2015-12-11	15RC14	1	1	9	102	2015	PHRPAT	1	2	egg	90	85	0	11	550	57	140
2015-12-12	15RC14	1	1	10	103	2015	PHRPAT	1	2	egg	90	85	0	11	550	57	140
2015-12-13	15RC14	1	1	11	104	2015	PHRPAT	1	3	egg	90	85	0	11	550	57	140
2015-12-14	15RC14	1	1	12	105	2015	PHRPAT	1	3	egg	90	85	0	11	550	57	140
2015-12-15	15RC14	1	1	13	106	2015	PHRPAT	1	3	egg	90	85	0	11	550	57	140
2015-12-16	15RC14	1	1	14	107	2015	PHRPAT	1	4	egg	90	85	0	11	550	57	140
2015-12-17	15RC14	1	1	15	108	2015	PHRPAT	1	4	egg	90	85	0	11	550	57	140
2015-12-18	15RC14	1	1	16	109	2015	PHRPAT	1	5	egg	90	85	0	11	550	57	140
2015-12-19	15RC14	1	1	17	110	2015	PHRPAT	1	5	nstl	90	85	0	11	550	57	140
2015-12-20	15RC14	1	1	18	111	2015	PHRPAT	1	5	nstl	90	85	0	11	550	57	140
2015-12-21	15RC14	1	1	19	112	2015	PHRPAT	1	5	nstl	90	85	0	11	550	57	140
2015-12-22	15RC14	1	1	20	113	2015	PHRPAT	1	5	nstl	90	85	0	11	550	57	140
2015-12-23	15RC14	1	1	21	114	2015	PHRPAT	1	5	nstl	90	85	0	11	550	57	140
2015-12-24	15RC14	1	1	22	115	2015	PHRPAT	1	6	nstl	90	85	0	11	550	57	140
2015-12-25	15RC14	1	1	23	116	2015	PHRPAT	1	6	nstl	90	85	0	11	550	57	140
2015-12-26	15RC14	1	1	24	117	2015	PHRPAT	1	6	nstl	90	85	0	11	550	57	140
2015-12-27	15RC14	1	1	25	118	2015	PHRPAT	1	6	nstl	90	85	0	11	550	57	140
2015-12-28	15RC14	1	1	26	119	2015	PHRPAT	1	6	nstl	90	85	0	11	550	57	140
2015-12-29	15RC14	1	1	27	120	2015	PHRPAT	1	6	nstl	90	85	0	11	550	57	140
2015-12-30	15RC14	1	1	28	121	2015	PHRPAT	1	7	nstl	90	85	0	11	550	57	140
2015-12-31	15RC14	1	1	29	122	2015	PHRPAT	1	7	nstl	90	85	0	11	550	57	140
2016-01-01	15RC14	1	1	30	123	2015	PHRPAT	1	7	nstl	90	85	0	11	550	57	140
2016-01-02	15RC14	1	1	31	124	2015	PHRPAT	1	7	nstl	90	85	0	11	550	57	140
2016-01-03	15RC14	1	1	32	125	2015	PHRPAT	1	7	nstl	90	85	0	11	550	57	140
2015-11-14	15RJ01	1	1	NA	75	2015	ZONCAP	1	0	egg	0	76	2	2	400	45	70
2015-11-15	15RJ01	1	1	NA	76	2015	ZONCAP	1	1	egg	0	76	2	2	400	45	70
2015-11-16	15RJ01	1	1	NA	77	2015	ZONCAP	1	2	egg	0	76	2	2	400	45	70
2015-11-17	15RJ01	1	1	NA	78	2015	ZONCAP	1	2	egg	0	76	2	2	400	45	70
2015-11-18	15RJ01	1	1	NA	79	2015	ZONCAP	1	2	egg	0	76	2	2	400	45	70
2015-11-19	15RJ01	1	1	NA	80	2015	ZONCAP	1	3	egg	0	76	2	2	400	45	70
2015-11-20	15RJ01	1	0	NA	81	2015	ZONCAP	1	3	egg	0	76	2	2	400	45	70
2015-11-17	15RJ03	1	1	19	78	2015	ZONCAP	1	0	nstl	0	99	2	35	500	31	120
2015-11-18	15RJ03	1	1	20	79	2015	ZONCAP	1	0	nstl	0	99	2	35	500	31	120
2015-11-19	15RJ03	1	1	21	80	2015	ZONCAP	1	0	nstl	0	99	2	35	500	31	120
2015-11-20	15RJ03	1	1	22	81	2015	ZONCAP	1	0	nstl	0	99	2	35	500	31	120
2015-11-21	15RJ03	1	1	23	82	2015	ZONCAP	1	0	nstl	0	99	2	35	500	31	120
2015-11-22	15RJ03	1	1	24	83	2015	ZONCAP	1	0	nstl	0	99	2	35	500	31	120
2015-11-23	15RJ03	1	1	25	84	2015	ZONCAP	1	1	nstl	0	99	2	35	500	31	120
2015-11-24	15RJ03	1	1	26	85	2015	ZONCAP	1	1	nstl	0	99	2	35	500	31	120
2015-11-23	15RJ04	1	1	12	84	2015	ZONCAP	1	0	egg	21	99	2	0	0	35	150
2015-11-24	15RJ04	1	1	13	85	2015	ZONCAP	1	0	egg	21	99	2	0	0	35	150
2015-11-25	15RJ04	1	1	14	86	2015	ZONCAP	1	1	egg	21	99	2	0	0	35	150
2015-11-26	15RJ04	1	1	15	87	2015	ZONCAP	1	1	egg	21	99	2	0	0	35	150
2015-11-27	15RJ04	1	1	16	88	2015	ZONCAP	1	1	nstl	21	99	2	0	0	35	150
2015-11-28	15RJ04	1	1	17	89	2015	ZONCAP	1	1	nstl	21	99	2	0	0	35	150
2015-11-29	15RJ04	1	1	18	90	2015	ZONCAP	1	1	nstl	21	99	2	0	0	35	150
2015-11-30	15RJ04	1	1	19	91	2015	ZONCAP	1	1	nstl	21	99	2	0	0	35	150
2015-12-01	15RJ04	1	1	20	92	2015	ZONCAP	1	2	nstl	21	99	2	0	0	35	150
2015-12-02	15RJ04	1	1	21	93	2015	ZONCAP	1	2	nstl	21	99	2	0	0	35	150
2015-12-03	15RJ04	1	1	22	94	2015	ZONCAP	1	2	nstl	21	99	2	0	0	35	150
2015-12-04	15RJ04	1	1	23	95	2015	ZONCAP	1	2	nstl	21	99	2	0	0	35	150
2015-12-05	15RJ04	1	1	24	96	2015	ZONCAP	1	2	nstl	21	99	2	0	0	35	150
2015-12-06	15RJ04	1	1	25	97	2015	ZONCAP	1	2	nstl	21	99	2	0	0	35	150
2015-12-07	15RJ04	1	1	26	98	2015	ZONCAP	1	2	nstl	21	99	2	0	0	35	150
2015-12-08	15RJ04	1	1	27	99	2015	ZONCAP	1	2	nstl	21	99	2	0	0	35	150
2015-12-09	15RJ04	1	1	28	100	2015	ZONCAP	1	2	nstl	21	99	2	0	0	35	150
2015-11-24	15RJ05	1	0	NA	85	2015	ANAPAR	1	1	nstl	55	70	1	10	300	56	130
2015-12-05	15RJ06	3	1	8	96	2015	ZONCAP	1	1	egg	0	70	2	65	500	5	107
2015-12-06	15RJ06	1	1	9	97	2015	ZONCAP	1	1	egg	0	70	2	65	500	5	107
2015-12-07	15RJ06	1	1	10	98	2015	ZONCAP	1	2	egg	0	70	2	65	500	5	107
2015-12-08	15RJ06	1	1	11	99	2015	ZONCAP	1	3	egg	0	70	2	65	500	5	107
2015-12-09	15RJ06	1	1	12	100	2015	ZONCAP	1	3	egg	0	70	2	65	500	5	107
2015-12-10	15RJ06	1	1	13	101	2015	ZONCAP	1	4	egg	0	70	2	65	500	5	107
2015-12-11	15RJ06	1	1	14	102	2015	ZONCAP	1	4	egg	0	70	2	65	500	5	107
2015-12-12	15RJ06	1	1	15	103	2015	ZONCAP	1	4	egg	0	70	2	65	500	5	107
2015-12-13	15RJ06	1	1	16	104	2015	ZONCAP	1	5	nstl	0	70	2	65	500	5	107
2015-12-14	15RJ06	1	1	17	105	2015	ZONCAP	1	5	nstl	0	70	2	65	500	5	107
2015-12-15	15RJ06	1	1	18	106	2015	ZONCAP	1	5	nstl	0	70	2	65	500	5	107
2015-12-16	15RJ06	1	1	19	107	2015	ZONCAP	1	6	nstl	0	70	2	65	500	5	107
2015-12-17	15RJ06	1	1	20	108	2015	ZONCAP	1	6	nstl	0	70	2	65	500	5	107
2015-12-18	15RJ06	1	1	21	109	2015	ZONCAP	1	6	nstl	0	70	2	65	500	5	107
2015-12-19	15RJ06	1	0	22	110	2015	ZONCAP	1	6	nstl	0	70	2	65	500	5	107
2015-12-06	15RJ07	1	1	10	97	2015	ZONCAP	1	0	egg	0	100	2	5	550	65	135
2015-12-07	15RJ07	1	1	11	98	2015	ZONCAP	1	1	egg	0	100	2	5	550	65	135
2015-12-08	15RJ07	1	1	12	99	2015	ZONCAP	1	2	egg	0	100	2	5	550	65	135
2015-12-09	15RJ07	1	1	13	100	2015	ZONCAP	1	2	egg	0	100	2	5	550	65	135
2015-12-10	15RJ07	1	1	14	101	2015	ZONCAP	1	3	egg	0	100	2	5	550	65	135
2015-12-11	15RJ07	1	1	15	102	2015	ZONCAP	1	3	egg	0	100	2	5	550	65	135
2015-12-12	15RJ07	1	1	16	103	2015	ZONCAP	1	3	egg	0	100	2	5	550	65	135
2015-12-13	15RJ07	1	1	17	104	2015	ZONCAP	1	4	egg	0	100	2	5	550	65	135
2015-12-14	15RJ07	1	1	18	105	2015	ZONCAP	1	4	nstl	0	100	2	5	550	65	135
2015-12-15	15RJ07	1	1	19	106	2015	ZONCAP	1	4	nstl	0	100	2	5	550	65	135
2015-12-16	15RJ07	1	1	20	107	2015	ZONCAP	1	5	nstl	0	100	2	5	550	65	135
2015-12-17	15RJ07	1	1	21	108	2015	ZONCAP	1	5	nstl	0	100	2	5	550	65	135
2015-12-18	15RJ07	1	0	22	109	2015	ZONCAP	1	5	nstl	0	100	2	5	550	65	135
2015-12-23	15RJ09	1	1	2	114	2015	ANAPAR	0	1	egg	69	94	1	30	600	86	130
2015-12-27	15RJ09	4	1	4	116	2015	ANAPAR	0	2	egg	69	94	1	30	600	86	130
2015-12-30	15RJ09	3	1	7	119	2015	ANAPAR	0	3	egg	69	94	1	30	600	86	130
2016-01-06	15RJ09	7	1	12	124	2015	ANAPAR	1	4	egg	69	94	1	30	600	86	130
2016-01-07	15RJ09	1	1	17	129	2015	ANAPAR	1	4	egg	69	94	1	30	600	86	130
2016-01-08	15RJ09	1	1	18	130	2015	ANAPAR	1	4	egg	69	94	1	30	600	86	130
2016-01-09	15RJ09	1	1	19	131	2015	ANAPAR	1	5	egg	69	94	1	30	600	86	130
2016-01-10	15RJ09	1	1	20	132	2015	ANAPAR	1	5	nstl	69	94	1	30	600	86	130
2016-01-11	15RJ09	1	1	21	133	2015	ANAPAR	1	5	nstl	69	94	1	30	600	86	130
2016-01-12	15RJ09	1	1	22	134	2015	ANAPAR	1	6	nstl	69	94	1	30	600	86	130
2016-01-13	15RJ09	1	1	23	135	2015	ANAPAR	1	6	nstl	69	94	1	30	600	86	130
2016-01-14	15RJ09	1	1	24	136	2015	ANAPAR	1	6	nstl	69	94	1	30	600	86	130
2016-01-15	15RJ09	1	1	25	137	2015	ANAPAR	1	7	nstl	69	94	1	30	600	86	130
2016-01-16	15RJ09	1	1	26	138	2015	ANAPAR	1	7	nstl	69	94	1	30	600	86	130
2016-01-17	15RJ09	1	1	27	139	2015	ANAPAR	1	7	nstl	69	94	1	30	600	86	130
2016-01-18	15RJ09	1	1	28	140	2015	ANAPAR	1	8	nstl	69	94	1	30	600	86	130
2016-01-19	15RJ09	1	1	29	141	2015	ANAPAR	1	8	nstl	69	94	1	30	600	86	130
2016-01-20	15RJ09	1	1	30	142	2015	ANAPAR	1	8	nstl	69	94	1	30	600	86	130
2016-01-21	15RJ09	1	1	31	143	2015	ANAPAR	1	9	nstl	69	94	1	30	600	86	130
2016-01-22	15RJ09	1	1	32	144	2015	ANAPAR	1	9	nstl	69	94	1	30	600	86	130
2016-01-23	15RJ09	1	1	33	145	2015	ANAPAR	1	9	nstl	69	94	1	30	600	86	130
2016-01-24	15RJ09	1	1	34	146	2015	ANAPAR	1	10	nstl	69	94	1	30	600	86	130
2016-01-25	15RJ09	1	1	35	147	2015	ANAPAR	1	10	nstl	69	94	1	30	600	86	130
2016-01-26	15RJ09	1	1	36	148	2015	ANAPAR	1	11	nstl	69	94	1	30	600	86	130
2016-01-27	15RJ09	1	1	37	149	2015	ANAPAR	1	11	nstl	69	94	1	30	600	86	130
2015-12-14	15RJ10	1	1	NA	105	2015	ELAALB	1	0	nstl	184	37	0	45	350	2	100
2015-12-15	15RJ10	1	1	NA	106	2015	ELAALB	1	0	nstl	184	37	0	45	350	2	100
2015-12-16	15RJ10	1	1	NA	107	2015	ELAALB	1	1	nstl	184	37	0	45	350	2	100
2015-12-17	15RJ10	1	1	NA	108	2015	ELAALB	1	1	nstl	184	37	0	45	350	2	100
2015-12-19	15RJ10	2	0	NA	109	2015	ELAALB	1	2	nstl	184	37	0	45	350	2	100
2015-12-14	15RJ11	1	1	16	105	2015	ELAALB	1	1	egg	168	36	0	90	600	5	90
2015-12-15	15RJ11	1	1	17	106	2015	ELAALB	1	1	nstl	168	36	0	90	600	5	90
2015-12-16	15RJ11	1	1	18	107	2015	ELAALB	1	2	nstl	168	36	0	90	600	5	90
2015-12-17	15RJ11	1	1	19	108	2015	ELAALB	1	2	nstl	168	36	0	90	600	5	90
2015-12-18	15RJ11	1	1	20	109	2015	ELAALB	1	2	nstl	168	36	0	90	600	5	90
2015-12-19	15RJ11	1	1	21	110	2015	ELAALB	1	3	nstl	168	36	0	90	600	5	90
2015-12-20	15RJ11	1	1	22	111	2015	ELAALB	1	3	nstl	168	36	0	90	600	5	90
2015-12-21	15RJ11	1	1	23	112	2015	ELAALB	1	3	nstl	168	36	0	90	600	5	90
2015-12-22	15RJ11	1	1	24	113	2015	ELAALB	1	3	nstl	168	36	0	90	600	5	90
2015-12-23	15RJ11	1	1	25	114	2015	ELAALB	1	3	nstl	168	36	0	90	600	5	90
2015-12-24	15RJ11	1	1	26	115	2015	ELAALB	1	4	nstl	168	36	0	90	600	5	90
2015-12-25	15RJ11	1	0	27	116	2015	ELAALB	1	4	nstl	168	36	0	90	600	5	90
2015-12-24	15RJ12	1	1	14	115	2015	ELAALB	1	0	egg	77	66	1	30	450	88	150
2015-12-25	15RJ12	1	1	15	116	2015	ELAALB	1	0	nstl	77	66	1	30	450	88	150
2015-12-26	15RJ12	1	1	16	117	2015	ELAALB	1	0	nstl	77	66	1	30	450	88	150
2015-12-27	15RJ12	1	1	17	118	2015	ELAALB	1	1	nstl	77	66	1	30	450	88	150
2015-12-30	15RJ12	1	1	18	119	2015	ELAALB	1	2	nstl	77	66	1	30	450	88	150
2015-12-31	15RJ12	1	1	19	120	2015	ELAALB	1	2	nstl	77	66	1	30	450	88	150
2016-01-01	15RJ12	1	1	20	121	2015	ELAALB	1	2	nstl	77	66	1	30	450	88	150
2016-01-02	15RJ12	1	0	21	122	2015	ELAALB	1	2	nstl	77	66	1	30	450	88	150
2016-01-08	15RJ13	1	1	23	130	2015	ELAALB	1	0	nstl	129	54	0	55	600	3	154
2016-01-09	15RJ13	1	1	24	131	2015	ELAALB	1	1	nstl	129	54	0	55	600	3	154
2016-01-10	15RJ13	1	1	25	132	2015	ELAALB	1	1	nstl	129	54	0	55	600	3	154
2016-01-11	15RJ13	1	1	26	133	2015	ELAALB	1	1	nstl	129	54	0	55	600	3	154
2016-01-12	15RJ13	1	1	27	134	2015	ELAALB	1	2	nstl	129	54	0	55	600	3	154
2016-01-13	15RJ13	1	1	28	135	2015	ELAALB	1	2	nstl	129	54	0	55	600	3	154
2016-01-14	15RJ13	1	1	29	136	2015	ELAALB	1	2	nstl	129	54	0	55	600	3	154
2016-01-15	15RJ13	1	1	30	137	2015	ELAALB	1	3	nstl	129	54	0	55	600	3	154
2016-01-16	15RJ13	1	1	31	138	2015	ELAALB	1	3	nstl	129	54	0	55	600	3	154
2016-01-11	15RJ14	1	1	21	133	2015	ELAALB	1	0	nstl	76	52	1	25	420	52	90
2016-01-12	15RJ14	1	1	22	134	2015	ELAALB	1	1	nstl	76	52	1	25	420	52	90
2016-01-13	15RJ14	1	1	23	135	2015	ELAALB	1	1	nstl	76	52	1	25	420	52	90
2016-01-14	15RJ14	1	1	24	136	2015	ELAALB	1	1	nstl	76	52	1	25	420	52	90
2016-01-15	15RJ14	1	1	25	137	2015	ELAALB	1	2	nstl	76	52	1	25	420	52	90
2016-01-16	15RJ14	1	1	26	138	2015	ELAALB	1	2	nstl	76	52	1	25	420	52	90
2016-01-17	15RJ14	1	1	27	139	2015	ELAALB	1	2	nstl	76	52	1	25	420	52	90
2016-01-18	15RJ14	1	1	28	140	2015	ELAALB	1	3	nstl	76	52	1	25	420	52	90
2016-01-19	15RJ14	1	1	29	141	2015	ELAALB	1	3	nstl	76	52	1	25	420	52	90
2016-01-20	15RJ14	1	1	30	142	2015	ELAALB	1	3	nstl	76	52	1	25	420	52	90
2016-01-21	15RJ14	1	1	31	143	2015	ELAALB	1	4	nstl	76	52	1	25	420	52	90
2016-01-22	15RJ14	1	1	32	144	2015	ELAALB	1	4	nstl	76	52	1	25	420	52	90
2016-01-11	15RJ15	1	1	31	133	2015	PHRPAT	0	1	nstl	53	99	1	0	0	58	95
2016-01-16	15RJ16	1	1	NA	138	2015	ELAALB	0	1	egg	108	49	0	10	600	91	175
2016-01-18	15RJ16	2	1	NA	139	2015	ELAALB	0	2	egg	108	49	0	10	600	91	175
2016-01-21	15RJ16	3	1	NA	141	2015	ELAALB	0	3	egg	108	49	0	10	600	91	175
2016-01-26	15RJ16	5	1	NA	145	2015	ELAALB	0	4	egg	108	49	0	10	600	91	175
2016-01-27	15RJ16	1	1	NA	146	2015	ELAALB	1	5	egg	108	49	0	10	600	91	175
2016-01-28	15RJ16	1	1	NA	147	2015	ELAALB	1	6	egg	108	49	0	10	600	91	175
2016-01-29	15RJ16	1	1	NA	148	2015	ELAALB	1	6	egg	108	49	0	10	600	91	175
2016-01-30	15RJ16	1	1	NA	149	2015	ELAALB	1	6	egg	108	49	0	10	600	91	175
2016-01-31	15RJ16	1	1	NA	150	2015	ELAALB	1	7	egg	108	49	0	10	600	91	175
2016-02-01	15RJ16	1	1	NA	151	2015	ELAALB	1	7	egg	108	49	0	10	600	91	175
2016-02-02	15RJ16	1	0	NA	152	2015	ELAALB	1	8	egg	108	49	0	10	600	91	175
2016-01-26	15RJ17	1	1	NA	148	2015	ELAALB	0	1	nstl	244	50	0	50	600	81	130
2016-01-28	15RJ17	2	1	NA	149	2015	ELAALB	1	2	nstl	244	50	0	50	600	81	130
2016-01-31	15RJ17	3	0	NA	151	2015	ELAALB	1	3	nstl	244	50	0	50	600	81	130
2015-11-16	15YP01	1	1	NA	77	2015	ZONCAP	1	1	egg	0	98	2	10	300	35	90
2015-11-17	15YP01	1	1	NA	78	2015	ZONCAP	1	1	egg	0	98	2	10	300	35	90
2015-11-18	15YP01	1	1	NA	79	2015	ZONCAP	1	1	egg	0	98	2	10	300	35	90
2015-11-19	15YP01	1	1	NA	80	2015	ZONCAP	1	1	egg	0	98	2	10	300	35	90
2015-11-20	15YP01	1	1	NA	81	2015	ZONCAP	1	1	egg	0	98	2	10	300	35	90
2015-11-21	15YP01	1	1	NA	82	2015	ZONCAP	1	1	egg	0	98	2	10	300	35	90
2015-11-22	15YP01	1	0	NA	83	2015	ZONCAP	1	1	egg	0	98	2	10	300	35	90
2016-11-09	16AW01	1	1	2	70	2016	PHRPAT	1	1	egg	100	88	0	5	1800	44	110
2016-11-10	16AW01	1	1	3	71	2016	PHRPAT	1	1	egg	100	88	0	5	1800	44	110
2016-11-11	16AW01	1	1	4	72	2016	PHRPAT	1	2	egg	100	88	0	5	1800	44	110
2016-11-12	16AW01	1	1	5	73	2016	PHRPAT	1	3	egg	100	88	0	5	1800	44	110
2016-11-13	16AW01	1	1	6	74	2016	PHRPAT	1	3	egg	100	88	0	5	1800	44	110
2016-11-14	16AW01	1	1	7	75	2016	PHRPAT	1	4	egg	100	88	0	5	1800	44	110
2016-11-15	16AW01	1	1	8	76	2016	PHRPAT	1	4	egg	100	88	0	5	1800	44	110
2016-11-16	16AW01	1	1	9	77	2016	PHRPAT	1	5	egg	100	88	0	5	1800	44	110
2016-11-17	16AW01	1	1	10	78	2016	PHRPAT	1	5	egg	100	88	0	5	1800	44	110
2016-11-18	16AW01	1	1	11	79	2016	PHRPAT	1	6	egg	100	88	0	5	1800	44	110
2016-11-19	16AW01	1	1	12	80	2016	PHRPAT	1	6	egg	100	88	0	5	1800	44	110
2016-11-20	16AW01	1	1	13	81	2016	PHRPAT	1	6	egg	100	88	0	5	1800	44	110
2016-11-21	16AW01	1	1	14	82	2016	PHRPAT	1	7	egg	100	88	0	5	1800	44	110
2016-11-22	16AW01	1	1	15	83	2016	PHRPAT	1	7	egg	100	88	0	5	1800	44	110
2016-11-23	16AW01	1	1	16	84	2016	PHRPAT	1	8	egg	100	88	0	5	1800	44	110
2016-11-24	16AW01	1	1	17	85	2016	PHRPAT	1	8	egg	100	88	0	5	1800	44	110
2016-11-25	16AW01	1	1	18	86	2016	PHRPAT	1	9	nstl	100	88	0	5	1800	44	110
2016-11-26	16AW01	1	1	19	87	2016	PHRPAT	1	9	nstl	100	88	0	5	1800	44	110
2016-11-27	16AW01	1	1	20	88	2016	PHRPAT	1	10	nstl	100	88	0	5	1800	44	110
2016-11-28	16AW01	1	1	21	89	2016	PHRPAT	1	10	nstl	100	88	0	5	1800	44	110
2016-11-29	16AW01	1	1	22	90	2016	PHRPAT	1	11	nstl	100	88	0	5	1800	44	110
2016-11-30	16AW01	1	1	23	91	2016	PHRPAT	1	11	nstl	100	88	0	5	1800	44	110
2016-12-01	16AW01	1	1	24	92	2016	PHRPAT	1	12	nstl	100	88	0	5	1800	44	110
2016-12-02	16AW01	1	1	25	93	2016	PHRPAT	1	12	nstl	100	88	0	5	1800	44	110
2016-12-03	16AW01	1	1	26	94	2016	PHRPAT	1	12	nstl	100	88	0	5	1800	44	110
2016-12-04	16AW01	1	1	27	95	2016	PHRPAT	1	12	nstl	100	88	0	5	1800	44	110
2016-12-05	16AW01	1	1	28	96	2016	PHRPAT	1	12	nstl	100	88	0	5	1800	44	110
2016-12-06	16AW01	1	1	29	97	2016	PHRPAT	1	13	nstl	100	88	0	5	1800	44	110
2016-12-07	16AW01	1	1	30	98	2016	PHRPAT	1	13	nstl	100	88	0	5	1800	44	110
2016-12-08	16AW01	1	1	31	99	2016	PHRPAT	1	14	nstl	100	88	0	5	1800	44	110
2016-11-25	16JU01	1	1	17	86	2016	ZONCAP	1	0	nstl	0	98	2	35	300	100	100
2016-11-26	16JU01	1	1	18	87	2016	ZONCAP	1	1	nstl	0	98	2	35	300	100	100
2016-11-27	16JU01	1	1	19	88	2016	ZONCAP	1	1	nstl	0	98	2	35	300	100	100
2016-11-28	16JU01	1	1	20	89	2016	ZONCAP	1	2	nstl	0	98	2	35	300	100	100
2016-11-29	16JU01	1	1	21	90	2016	ZONCAP	1	2	nstl	0	98	2	35	300	100	100
2016-11-30	16JU01	1	1	22	91	2016	ZONCAP	1	3	nstl	0	98	2	35	300	100	100
2016-12-01	16JU01	1	1	23	92	2016	ZONCAP	1	3	nstl	0	98	2	35	300	100	100
2016-12-02	16JU01	1	1	24	93	2016	ZONCAP	1	4	nstl	0	98	2	35	300	100	100
2016-12-04	16JU01	2	1	25	94	2016	ZONCAP	1	5	nstl	0	98	2	35	300	100	100
2016-12-09	16JU03	3	1	2	98	2016	ELAALB	0	1	egg	185	74	0	20	275	61	100
2016-12-11	16JU03	2	1	5	101	2016	ELAALB	0	2	egg	185	74	0	20	275	61	100
2016-12-12	16JU03	1	1	7	103	2016	ELAALB	1	3	egg	185	74	0	20	275	61	100
2016-12-13	16JU03	1	1	8	104	2016	ELAALB	1	3	egg	185	74	0	20	275	61	100
2016-12-14	16JU03	1	1	9	105	2016	ELAALB	1	3	egg	185	74	0	20	275	61	100
2016-12-15	16JU03	1	1	10	106	2016	ELAALB	1	3	egg	185	74	0	20	275	61	100
2016-12-16	16JU03	1	1	11	107	2016	ELAALB	1	4	egg	185	74	0	20	275	61	100
2016-12-17	16JU03	1	1	12	108	2016	ELAALB	1	4	egg	185	74	0	20	275	61	100
2016-12-18	16JU03	1	1	13	109	2016	ELAALB	1	4	egg	185	74	0	20	275	61	100
2016-12-19	16JU03	1	1	14	110	2016	ELAALB	1	5	egg	185	74	0	20	275	61	100
2016-12-20	16JU03	1	1	15	111	2016	ELAALB	1	5	egg	185	74	0	20	275	61	100
2016-12-21	16JU03	1	1	16	112	2016	ELAALB	1	6	egg	185	74	0	20	275	61	100
2016-12-22	16JU03	1	1	17	113	2016	ELAALB	1	6	nstl	185	74	0	20	275	61	100
2016-12-23	16JU03	1	1	18	114	2016	ELAALB	1	7	nstl	185	74	0	20	275	61	100
2016-12-24	16JU03	1	1	19	115	2016	ELAALB	1	7	nstl	185	74	0	20	275	61	100
2016-12-25	16JU03	1	0	20	116	2016	ELAALB	1	8	nstl	185	74	0	20	275	61	100
2016-12-07	16JU04	2	1	6	97	2016	ELAALB	0	1	egg	100	52	1	25	550	22	172
2016-12-09	16JU04	2	1	8	99	2016	ELAALB	0	2	egg	100	52	1	25	550	22	172
2016-12-12	16JU04	3	1	10	101	2016	ELAALB	1	3	egg	100	52	1	25	550	22	172
2016-12-13	16JU04	1	1	13	104	2016	ELAALB	1	3	egg	100	52	1	25	550	22	172
2016-12-14	16JU04	1	1	14	105	2016	ELAALB	1	4	egg	100	52	1	25	550	22	172
2016-12-15	16JU04	1	1	15	106	2016	ELAALB	1	4	egg	100	52	1	25	550	22	172
2016-12-16	16JU04	1	1	16	107	2016	ELAALB	1	5	egg	100	52	1	25	550	22	172
2016-12-17	16JU04	1	1	17	108	2016	ELAALB	1	5	nstl	100	52	1	25	550	22	172
2016-12-18	16JU04	1	1	18	109	2016	ELAALB	1	5	nstl	100	52	1	25	550	22	172
2016-12-19	16JU04	1	1	19	110	2016	ELAALB	1	6	nstl	100	52	1	25	550	22	172
2016-12-20	16JU04	1	1	20	111	2016	ELAALB	1	6	nstl	100	52	1	25	550	22	172
2016-12-21	16JU04	1	1	21	112	2016	ELAALB	1	7	nstl	100	52	1	25	550	22	172
2016-12-22	16JU04	1	1	22	113	2016	ELAALB	1	8	nstl	100	52	1	25	550	22	172
2016-12-23	16JU04	1	1	23	114	2016	ELAALB	1	8	nstl	100	52	1	25	550	22	172
2016-12-24	16JU04	1	1	24	115	2016	ELAALB	1	9	nstl	100	52	1	25	550	22	172
2016-12-25	16JU04	1	1	25	116	2016	ELAALB	1	10	nstl	100	52	1	25	550	22	172
2016-12-26	16JU04	1	1	26	117	2016	ELAALB	1	10	nstl	100	52	1	25	550	22	172
2016-12-27	16JU04	1	1	27	118	2016	ELAALB	1	10	nstl	100	52	1	25	550	22	172
2016-12-28	16JU04	1	1	28	119	2016	ELAALB	1	11	nstl	100	52	1	25	550	22	172
2016-12-29	16JU04	1	1	29	120	2016	ELAALB	1	11	nstl	100	52	1	25	550	22	172
2016-12-30	16JU04	1	0	30	121	2016	ELAALB	1	12	nstl	100	52	1	25	550	22	172
2016-12-14	16JU05	2	1	11	104	2016	ZONCAP	1	1	egg	0	94	2	20	800	75	152
2016-12-16	16JU05	2	1	13	106	2016	ZONCAP	1	2	egg	0	94	2	20	800	75	152
2016-12-17	16JU05	1	1	14	107	2016	ZONCAP	1	2	nstl	0	94	2	20	800	75	152
2016-12-18	16JU05	1	1	15	108	2016	ZONCAP	1	2	nstl	0	94	2	20	800	75	152
2016-12-19	16JU05	1	1	16	109	2016	ZONCAP	1	3	nstl	0	94	2	20	800	75	152
2016-12-20	16JU05	1	1	17	110	2016	ZONCAP	1	3	nstl	0	94	2	20	800	75	152
2016-12-21	16JU05	1	1	18	111	2016	ZONCAP	1	4	nstl	0	94	2	20	800	75	152
2016-12-22	16JU05	1	1	19	112	2016	ZONCAP	1	5	nstl	0	94	2	20	800	75	152
2016-12-23	16JU05	1	1	20	113	2016	ZONCAP	1	5	nstl	0	94	2	20	800	75	152
2016-12-24	16JU05	1	1	21	114	2016	ZONCAP	1	6	nstl	0	94	2	20	800	75	152
2016-12-25	16JU05	1	1	22	115	2016	ZONCAP	1	7	nstl	0	94	2	20	800	75	152
2016-12-26	16JU05	1	1	23	116	2016	ZONCAP	1	7	nstl	0	94	2	20	800	75	152
2016-12-27	16JU05	1	1	24	117	2016	ZONCAP	1	7	nstl	0	94	2	20	800	75	152
2016-12-28	16JU05	1	1	25	118	2016	ZONCAP	1	7	nstl	0	94	2	20	800	75	152
2016-12-29	16JU05	1	1	26	119	2016	ZONCAP	1	8	nstl	0	94	2	20	800	75	152
2016-12-14	16JU06	1	0	NA	105	2016	ELAALB	1	1	egg	195	61	0	80	425	8	145
2016-10-14	16OB01	2	1	9	43	2016	PHRPAT	1	1	egg	100	80	0	55	800	91	108
2016-10-15	16OB01	1	1	11	45	2016	PHRPAT	1	1	egg	100	80	0	55	800	91	108
2016-10-16	16OB01	1	1	12	46	2016	PHRPAT	1	2	egg	100	80	0	55	800	91	108
2016-10-17	16OB01	1	1	13	47	2016	PHRPAT	1	2	egg	100	80	0	55	800	91	108
2016-10-18	16OB01	1	1	14	48	2016	PHRPAT	1	3	egg	100	80	0	55	800	91	108
2016-10-19	16OB01	1	1	15	49	2016	PHRPAT	1	3	egg	100	80	0	55	800	91	108
2016-10-20	16OB01	1	1	16	50	2016	PHRPAT	1	4	egg	100	80	0	55	800	91	108
2016-10-21	16OB01	1	1	17	51	2016	PHRPAT	1	4	egg	100	80	0	55	800	91	108
2016-10-22	16OB01	1	1	18	52	2016	PHRPAT	1	5	nstl	100	80	0	55	800	91	108
2016-10-23	16OB01	1	1	19	53	2016	PHRPAT	1	5	nstl	100	80	0	55	800	91	108
2016-10-24	16OB01	1	1	20	54	2016	PHRPAT	1	6	nstl	100	80	0	55	800	91	108
2016-10-25	16OB01	1	1	21	55	2016	PHRPAT	1	7	nstl	100	80	0	55	800	91	108
2016-10-26	16OB01	1	1	22	56	2016	PHRPAT	1	7	nstl	100	80	0	55	800	91	108
2016-10-27	16OB01	1	1	23	57	2016	PHRPAT	1	8	nstl	100	80	0	55	800	91	108
2016-10-28	16OB01	1	1	24	58	2016	PHRPAT	1	9	nstl	100	80	0	55	800	91	108
2016-10-29	16OB01	1	1	25	59	2016	PHRPAT	1	9	nstl	100	80	0	55	800	91	108
2016-10-30	16OB01	1	1	26	60	2016	PHRPAT	1	9	nstl	100	80	0	55	800	91	108
2016-10-31	16OB01	1	1	27	61	2016	PHRPAT	1	10	nstl	100	80	0	55	800	91	108
2016-11-02	16OB01	2	0	28	62	2016	PHRPAT	1	11	nstl	100	80	0	55	800	91	108
2016-10-13	16OB02	1	1	12	43	2016	ZONCAP	1	0	egg	0	93	2	40	180	98	115
2016-10-14	16OB02	1	1	13	44	2016	ZONCAP	1	0	egg	0	93	2	40	180	98	115
2016-10-15	16OB02	1	1	14	45	2016	ZONCAP	1	1	egg	0	93	2	40	180	98	115
2016-10-16	16OB02	1	1	15	46	2016	ZONCAP	1	1	nstl	0	93	2	40	180	98	115
2016-10-17	16OB02	1	1	16	47	2016	ZONCAP	1	2	nstl	0	93	2	40	180	98	115
2016-10-18	16OB02	1	1	17	48	2016	ZONCAP	1	2	nstl	0	93	2	40	180	98	115
2016-10-19	16OB02	1	1	18	49	2016	ZONCAP	1	3	nstl	0	93	2	40	180	98	115
2016-10-20	16OB02	1	1	19	50	2016	ZONCAP	1	3	nstl	0	93	2	40	180	98	115
2016-10-21	16OB02	1	1	20	51	2016	ZONCAP	1	4	nstl	0	93	2	40	180	98	115
2016-10-22	16OB02	1	1	21	52	2016	ZONCAP	1	4	nstl	0	93	2	40	180	98	115
2016-10-23	16OB02	1	1	22	53	2016	ZONCAP	1	5	nstl	0	93	2	40	180	98	115
2016-10-24	16OB02	1	1	23	54	2016	ZONCAP	1	5	nstl	0	93	2	40	180	98	115
2016-10-25	16OB02	1	1	24	55	2016	ZONCAP	1	6	nstl	0	93	2	40	180	98	115
2016-10-26	16OB02	1	0	25	56	2016	ZONCAP	1	7	nstl	0	93	2	40	180	98	115
2016-10-15	16OB03	1	1	17	45	2016	ZONCAP	1	0	nstl	0	99	2	40	400	63	135
2016-10-16	16OB03	1	1	18	46	2016	ZONCAP	1	1	nstl	0	99	2	40	400	63	135
2016-10-17	16OB03	1	1	19	47	2016	ZONCAP	1	1	nstl	0	99	2	40	400	63	135
2016-10-18	16OB03	1	1	20	48	2016	ZONCAP	1	1	nstl	0	99	2	40	400	63	135
2016-10-19	16OB03	1	1	21	49	2016	ZONCAP	1	2	nstl	0	99	2	40	400	63	135
2016-10-20	16OB03	1	1	22	50	2016	ZONCAP	1	2	nstl	0	99	2	40	400	63	135
2016-10-21	16OB03	1	1	23	51	2016	ZONCAP	1	3	nstl	0	99	2	40	400	63	135
2016-10-22	16OB03	1	1	24	52	2016	ZONCAP	1	3	nstl	0	99	2	40	400	63	135
2016-10-23	16OB03	1	1	25	53	2016	ZONCAP	1	4	nstl	0	99	2	40	400	63	135
2016-10-24	16OB03	1	1	26	54	2016	ZONCAP	1	4	nstl	0	99	2	40	400	63	135
2016-10-25	16OB03	1	1	27	55	2016	ZONCAP	1	5	nstl	0	99	2	40	400	63	135
2016-10-27	16OB03	2	0	28	56	2016	ZONCAP	1	6	nstl	0	99	2	40	400	63	135
2016-10-19	16OB04	2	0	NA	48	2016	ZONCAP	0	1	egg	0	69	2	8	350	88	160
2016-10-17	16OB05	3	0	NA	45	2016	TURFAL	0	2	egg	90	59	1	50	300	72	157
2016-10-21	16OB06	2	1	12	50	2016	ZONCAP	1	1	egg	0	32	2	15	275	48	95
2016-10-22	16OB06	1	1	14	52	2016	ZONCAP	1	1	egg	0	32	2	15	275	48	95
2016-10-23	16OB06	1	1	15	53	2016	ZONCAP	1	2	egg	0	32	2	15	275	48	95
2016-10-24	16OB06	1	1	16	54	2016	ZONCAP	1	2	nstl	0	32	2	15	275	48	95
2016-10-25	16OB06	1	1	17	55	2016	ZONCAP	1	3	nstl	0	32	2	15	275	48	95
2016-10-26	16OB06	1	1	18	56	2016	ZONCAP	1	3	nstl	0	32	2	15	275	48	95
2016-10-27	16OB06	1	1	19	57	2016	ZONCAP	1	4	nstl	0	32	2	15	275	48	95
2016-10-28	16OB06	1	1	20	58	2016	ZONCAP	1	4	nstl	0	32	2	15	275	48	95
2016-10-29	16OB06	1	1	21	59	2016	ZONCAP	1	5	nstl	0	32	2	15	275	48	95
2016-10-30	16OB06	1	1	22	60	2016	ZONCAP	1	5	nstl	0	32	2	15	275	48	95
2016-10-31	16OB06	1	1	23	61	2016	ZONCAP	1	6	nstl	0	32	2	15	275	48	95
2016-11-01	16OB06	1	1	24	62	2016	ZONCAP	1	7	nstl	0	32	2	15	275	48	95
2016-11-02	16OB06	1	1	25	63	2016	ZONCAP	1	7	nstl	0	32	2	15	275	48	95
2016-11-03	16OB06	1	1	26	64	2016	ZONCAP	1	8	nstl	0	32	2	15	275	48	95
2016-11-05	16OB06	2	0	27	65	2016	ZONCAP	1	9	nstl	0	32	2	15	275	48	95
2016-10-31	16OB08	6	1	8	58	2016	ANAPAR	0	1	egg	800	NA	0	45	700	42	250
2016-11-02	16OB08	2	1	12	62	2016	ANAPAR	0	2	egg	801	NA	0	45	700	42	250
2016-11-05	16OB08	3	1	14	64	2016	ANAPAR	0	3	egg	802	NA	0	45	700	42	250
2016-11-07	16OB08	2	1	17	67	2016	ANAPAR	0	4	nstl	803	NA	0	45	700	42	250
2016-11-09	16OB08	2	1	19	69	2016	ANAPAR	0	5	nstl	804	NA	0	45	700	42	250
2016-11-11	16OB08	2	1	21	71	2016	ANAPAR	0	6	nstl	805	NA	0	45	700	42	250
2016-11-14	16OB08	3	1	23	73	2016	ANAPAR	0	7	nstl	806	NA	0	45	700	42	250
2016-11-16	16OB08	2	1	26	76	2016	ANAPAR	0	8	nstl	807	NA	0	45	700	42	250
2016-11-21	16OB08	5	1	29	79	2016	ANAPAR	0	9	nstl	808	NA	0	45	700	42	250
2016-11-23	16OB08	2	1	33	83	2016	ANAPAR	0	10	nstl	809	NA	0	45	700	42	250
2016-11-25	16OB08	2	1	35	85	2016	ANAPAR	0	11	nstl	810	NA	0	45	700	42	250
2016-11-10	16OB10	1	1	12	71	2016	ZONCAP	1	0	egg	0	23	2	35	1200	68	115
2016-11-11	16OB10	1	1	13	72	2016	ZONCAP	1	1	egg	0	23	2	35	1200	68	115
2016-11-12	16OB10	1	1	14	73	2016	ZONCAP	1	1	egg	0	23	2	35	1200	68	115
2016-11-13	16OB10	1	1	15	74	2016	ZONCAP	1	1	nstl	0	23	2	35	1200	68	115
2016-11-14	16OB10	1	1	16	75	2016	ZONCAP	1	2	nstl	0	23	2	35	1200	68	115
2016-11-15	16OB10	1	1	17	76	2016	ZONCAP	1	2	nstl	0	23	2	35	1200	68	115
2016-11-16	16OB10	1	1	18	77	2016	ZONCAP	1	3	nstl	0	23	2	35	1200	68	115
2016-11-17	16OB10	1	1	19	78	2016	ZONCAP	1	3	nstl	0	23	2	35	1200	68	115
2016-11-18	16OB10	1	1	20	79	2016	ZONCAP	1	4	nstl	0	23	2	35	1200	68	115
2016-11-19	16OB10	1	1	21	80	2016	ZONCAP	1	4	nstl	0	23	2	35	1200	68	115
2016-11-20	16OB10	1	1	22	81	2016	ZONCAP	1	4	nstl	0	23	2	35	1200	68	115
2016-11-21	16OB10	1	1	23	82	2016	ZONCAP	1	5	nstl	0	23	2	35	1200	68	115
2016-11-22	16OB10	1	1	24	83	2016	ZONCAP	1	5	nstl	0	23	2	35	1200	68	115
2016-11-23	16OB10	1	1	25	84	2016	ZONCAP	1	6	nstl	0	23	2	35	1200	68	115
2016-11-24	16OB10	1	1	26	85	2016	ZONCAP	1	6	nstl	0	23	2	35	1200	68	115
2016-11-25	16OB10	1	1	27	86	2016	ZONCAP	1	6	nstl	0	23	2	35	1200	68	115
2016-11-12	16OB11	1	1	NA	73	2016	ZONCAP	1	0	nstl	0	30	2	20	132	96	55
2016-11-14	16OB11	2	0	NA	74	2016	ZONCAP	1	1	nstl	0	30	2	20	132	96	55
2016-11-28	16OB12	1	1	2	89	2016	PHRPAT	0	0	egg	135	100	0	0	0	100	190
2016-11-29	16OB12	1	1	3	90	2016	PHRPAT	0	1	egg	135	100	0	0	0	100	190
2016-11-30	16OB12	1	1	4	91	2016	PHRPAT	0	1	egg	135	100	0	0	0	100	190
2016-12-01	16OB12	1	1	5	92	2016	PHRPAT	0	1	egg	135	100	0	0	0	100	190
2016-12-02	16OB12	1	1	6	93	2016	PHRPAT	0	2	egg	135	100	0	0	0	100	190
2016-12-03	16OB12	1	1	7	94	2016	PHRPAT	0	2	egg	135	100	0	0	0	100	190
2016-12-04	16OB12	1	1	8	95	2016	PHRPAT	0	2	egg	135	100	0	0	0	100	190
2016-12-05	16OB12	1	1	9	96	2016	PHRPAT	0	2	egg	135	100	0	0	0	100	190
2016-12-06	16OB12	1	1	10	97	2016	PHRPAT	0	2	egg	135	100	0	0	0	100	190
2016-12-07	16OB12	1	1	11	98	2016	PHRPAT	1	3	egg	135	100	0	0	0	100	190
2016-12-08	16OB12	1	1	12	99	2016	PHRPAT	1	3	egg	135	100	0	0	0	100	190
2016-12-09	16OB12	1	1	13	100	2016	PHRPAT	1	4	egg	135	100	0	0	0	100	190
2016-12-10	16OB12	1	1	14	101	2016	PHRPAT	1	4	egg	135	100	0	0	0	100	190
2016-12-11	16OB12	1	1	15	102	2016	PHRPAT	1	4	egg	135	100	0	0	0	100	190
2016-12-12	16OB12	1	1	16	103	2016	PHRPAT	1	5	nstl	135	100	0	0	0	100	190
2016-12-13	16OB12	1	1	17	104	2016	PHRPAT	1	5	nstl	135	100	0	0	0	100	190
2016-12-14	16OB12	1	1	18	105	2016	PHRPAT	1	6	nstl	135	100	0	0	0	100	190
2016-12-15	16OB12	1	1	19	106	2016	PHRPAT	1	6	nstl	135	100	0	0	0	100	190
2016-12-16	16OB12	1	1	20	107	2016	PHRPAT	1	7	nstl	135	100	0	0	0	100	190
2016-12-17	16OB12	1	1	21	108	2016	PHRPAT	1	7	nstl	135	100	0	0	0	100	190
2016-12-18	16OB12	1	1	22	109	2016	PHRPAT	1	7	nstl	135	100	0	0	0	100	190
2016-12-19	16OB12	1	1	23	110	2016	PHRPAT	1	8	nstl	135	100	0	0	0	100	190
2016-12-20	16OB12	1	1	24	111	2016	PHRPAT	1	8	nstl	135	100	0	0	0	100	190
2016-12-21	16OB12	1	1	25	112	2016	PHRPAT	1	9	nstl	135	100	0	0	0	100	190
2016-12-22	16OB12	1	1	26	113	2016	PHRPAT	1	10	nstl	135	100	0	0	0	100	190
2016-12-23	16OB12	1	0	27	114	2016	PHRPAT	1	10	nstl	135	100	0	0	0	100	190
2016-12-12	16OB13	1	1	10	103	2016	ELAALB	1	1	egg	97	84	0	10	325	45	132
2016-12-13	16OB13	1	1	11	104	2016	ELAALB	1	1	egg	97	84	0	10	325	45	132
2016-12-14	16OB13	1	1	12	105	2016	ELAALB	1	2	egg	97	84	0	10	325	45	132
2016-12-15	16OB13	1	1	13	106	2016	ELAALB	1	2	egg	97	84	0	10	325	45	132
2016-12-16	16OB13	1	1	14	107	2016	ELAALB	1	3	egg	97	84	0	10	325	45	132
2016-12-17	16OB13	1	1	15	108	2016	ELAALB	1	3	egg	97	84	0	10	325	45	132
2016-12-18	16OB13	1	1	16	109	2016	ELAALB	1	3	egg	97	84	0	10	325	45	132
2016-12-19	16OB13	1	1	17	110	2016	ELAALB	1	4	egg	97	84	0	10	325	45	132
2016-12-20	16OB13	1	1	18	111	2016	ELAALB	1	4	nstl	97	84	0	10	325	45	132
2016-12-21	16OB13	1	1	19	112	2016	ELAALB	1	5	nstl	97	84	0	10	325	45	132
2016-12-22	16OB13	1	1	20	113	2016	ELAALB	1	6	nstl	97	84	0	10	325	45	132
2016-12-23	16OB13	1	1	21	114	2016	ELAALB	1	6	nstl	97	84	0	10	325	45	132
2016-12-24	16OB13	1	1	22	115	2016	ELAALB	1	7	nstl	97	84	0	10	325	45	132
2016-12-25	16OB13	1	1	23	116	2016	ELAALB	1	8	nstl	97	84	0	10	325	45	132
2016-12-26	16OB13	1	1	24	117	2016	ELAALB	1	8	nstl	97	84	0	10	325	45	132
2016-12-27	16OB13	1	1	25	118	2016	ELAALB	1	8	nstl	97	84	0	10	325	45	132
2016-12-28	16OB13	1	1	26	119	2016	ELAALB	1	8	nstl	97	84	0	10	325	45	132
2016-12-29	16OB13	1	1	27	120	2016	ELAALB	1	8	nstl	97	84	0	10	325	45	132
2016-12-30	16OB13	1	1	28	121	2016	ELAALB	1	9	nstl	97	84	0	10	325	45	132
2016-12-31	16OB13	1	1	29	122	2016	ELAALB	1	9	nstl	97	84	0	10	325	45	132
2017-01-01	16OB13	1	1	30	123	2016	ELAALB	1	10	nstl	97	84	0	10	325	45	132
2017-01-02	16OB13	1	1	31	124	2016	ELAALB	1	10	nstl	97	84	0	10	325	45	132
2017-01-03	16OB13	1	1	32	125	2016	ELAALB	1	11	nstl	97	84	0	10	325	45	132
2017-01-04	16OB13	1	1	33	126	2016	ELAALB	1	11	nstl	97	84	0	10	325	45	132
2017-01-05	16OB13	1	1	34	127	2016	ELAALB	1	12	nstl	97	84	0	10	325	45	132
2016-12-12	16OB14	1	1	NA	103	2016	PHRPAT	1	1	nstl	120	78	0	10	250	47	117
2016-12-14	16OB14	2	0	NA	104	2016	PHRPAT	1	2	nstl	120	78	0	10	250	47	117
2016-12-16	16OB15	5	1	26	104	2016	PHRPAT	1	1	nstl	105	96	0	12	800	93	120
2016-12-17	16OB15	1	1	30	108	2016	PHRPAT	1	1	nstl	105	96	0	12	800	93	120
2016-12-18	16OB15	1	1	31	109	2016	PHRPAT	1	1	nstl	105	96	0	12	800	93	120
2016-12-20	16OB17	4	1	18	109	2016	PHRPAT	1	1	nstl	110	81	0	3	350	47	170
2016-12-21	16OB17	1	1	21	112	2016	PHRPAT	1	2	nstl	110	81	0	3	350	47	170
2016-12-22	16OB17	1	1	22	113	2016	PHRPAT	1	3	nstl	110	81	0	3	350	47	170
2016-12-23	16OB17	1	1	23	114	2016	PHRPAT	1	3	nstl	110	81	0	3	350	47	170
2016-12-24	16OB17	1	1	24	115	2016	PHRPAT	1	4	nstl	110	81	0	3	350	47	170
2016-12-25	16OB17	1	1	25	116	2016	PHRPAT	1	5	nstl	110	81	0	3	350	47	170
2016-12-26	16OB17	1	1	26	117	2016	PHRPAT	1	5	nstl	110	81	0	3	350	47	170
2016-12-27	16OB17	1	1	27	118	2016	PHRPAT	1	5	nstl	110	81	0	3	350	47	170
2016-12-28	16OB17	1	1	28	119	2016	PHRPAT	1	5	nstl	110	81	0	3	350	47	170
2016-12-29	16OB17	1	1	29	120	2016	PHRPAT	1	5	nstl	110	81	0	3	350	47	170
2016-12-30	16OB17	1	1	30	121	2016	PHRPAT	1	6	nstl	110	81	0	3	350	47	170
2016-12-19	16OB18	4	1	28	108	2016	ANAPAR	1	1	nstl	90	52	0	10	300	81	95
2016-12-20	16OB18	1	1	31	111	2016	ANAPAR	1	2	nstl	90	52	0	10	300	81	95
2016-12-21	16OB18	1	1	32	112	2016	ANAPAR	1	3	nstl	90	52	0	10	300	81	95
2016-12-22	16OB18	1	1	33	113	2016	ANAPAR	1	4	nstl	90	52	0	10	300	81	95
2016-12-23	16OB18	1	1	34	114	2016	ANAPAR	1	4	nstl	90	52	0	10	300	81	95
2016-12-22	16OB19	1	1	NA	113	2016	ANAPAR	0	1	egg	75	80	0	3	500	50	120
2016-12-24	16OB19	2	1	NA	114	2016	ANAPAR	0	2	egg	75	80	0	3	500	50	120
2016-12-25	16OB19	1	1	NA	116	2016	ANAPAR	0	3	egg	75	80	0	3	500	50	120
2016-12-30	16OB19	5	0	NA	118	2016	ANAPAR	0	4	egg	75	80	0	3	500	50	120
2016-10-11	16RJ01	1	1	18	42	2016	ANAPAR	0	0	egg	149	69	0	75	450	62	130
2016-10-12	16RJ01	1	1	19	43	2016	ANAPAR	1	1	egg	149	69	0	75	450	62	130
2016-10-13	16RJ01	1	1	20	44	2016	ANAPAR	1	1	nstl	149	69	0	75	450	62	130
2016-10-14	16RJ01	1	1	21	45	2016	ANAPAR	1	2	nstl	149	69	0	75	450	62	130
2016-10-15	16RJ01	1	1	22	46	2016	ANAPAR	1	2	nstl	149	69	0	75	450	62	130
2016-10-16	16RJ01	1	1	23	47	2016	ANAPAR	1	3	nstl	149	69	0	75	450	62	130
2016-10-17	16RJ01	1	1	24	48	2016	ANAPAR	1	3	nstl	149	69	0	75	450	62	130
2016-10-18	16RJ01	1	1	25	49	2016	ANAPAR	1	4	nstl	149	69	0	75	450	62	130
2016-10-19	16RJ01	1	1	26	50	2016	ANAPAR	1	4	nstl	149	69	0	75	450	62	130
2016-10-20	16RJ01	1	1	27	51	2016	ANAPAR	1	5	nstl	149	69	0	75	450	62	130
2016-10-21	16RJ01	1	1	28	52	2016	ANAPAR	1	5	nstl	149	69	0	75	450	62	130
2016-10-22	16RJ01	1	1	29	53	2016	ANAPAR	1	6	nstl	149	69	0	75	450	62	130
2016-10-23	16RJ01	1	1	30	54	2016	ANAPAR	1	6	nstl	149	69	0	75	450	62	130
2016-10-24	16RJ01	1	1	31	55	2016	ANAPAR	1	7	nstl	149	69	0	75	450	62	130
2016-10-25	16RJ01	1	1	32	56	2016	ANAPAR	1	8	nstl	149	69	0	75	450	62	130
2016-10-26	16RJ01	1	1	33	57	2016	ANAPAR	1	8	nstl	149	69	0	75	450	62	130
2016-10-27	16RJ01	1	1	34	58	2016	ANAPAR	1	9	nstl	149	69	0	75	450	62	130
2016-10-28	16RJ01	1	1	35	59	2016	ANAPAR	1	10	nstl	149	69	0	75	450	62	130
2016-10-13	16RJ02	1	1	4	43	2016	ANAPAR	1	1	egg	96	74	1	29	350	92	75
2016-10-14	16RJ02	1	1	5	44	2016	ANAPAR	1	1	egg	96	74	1	29	350	92	75
2016-10-15	16RJ02	1	1	6	45	2016	ANAPAR	1	2	egg	96	74	1	29	350	92	75
2016-10-16	16RJ02	1	1	7	46	2016	ANAPAR	1	2	egg	96	74	1	29	350	92	75
2016-10-17	16RJ02	1	1	8	47	2016	ANAPAR	1	3	egg	96	74	1	29	350	92	75
2016-10-18	16RJ02	1	1	9	48	2016	ANAPAR	1	3	egg	96	74	1	29	350	92	75
2016-10-19	16RJ02	1	1	10	49	2016	ANAPAR	1	4	egg	96	74	1	29	350	92	75
2016-10-20	16RJ02	1	1	11	50	2016	ANAPAR	1	4	egg	96	74	1	29	350	92	75
2016-10-21	16RJ02	1	1	12	51	2016	ANAPAR	1	5	egg	96	74	1	29	350	92	75
2016-10-22	16RJ02	1	1	13	52	2016	ANAPAR	1	5	egg	96	74	1	29	350	92	75
2016-10-23	16RJ02	1	1	14	53	2016	ANAPAR	1	6	egg	96	74	1	29	350	92	75
2016-10-24	16RJ02	1	1	15	54	2016	ANAPAR	1	6	egg	96	74	1	29	350	92	75
2016-10-25	16RJ02	1	1	16	55	2016	ANAPAR	1	7	egg	96	74	1	29	350	92	75
2016-10-26	16RJ02	1	1	17	56	2016	ANAPAR	1	7	egg	96	74	1	29	350	92	75
2016-10-27	16RJ02	1	1	18	57	2016	ANAPAR	1	8	egg	96	74	1	29	350	92	75
2016-10-28	16RJ02	1	1	19	58	2016	ANAPAR	1	8	nstl	96	74	1	29	350	92	75
2016-10-29	16RJ02	1	1	20	59	2016	ANAPAR	1	9	nstl	96	74	1	29	350	92	75
2016-10-30	16RJ02	1	1	21	60	2016	ANAPAR	1	9	nstl	96	74	1	29	350	92	75
2016-10-31	16RJ02	1	1	22	61	2016	ANAPAR	1	10	nstl	96	74	1	29	350	92	75
2016-11-01	16RJ02	1	1	23	62	2016	ANAPAR	1	11	nstl	96	74	1	29	350	92	75
2016-11-02	16RJ02	1	1	24	63	2016	ANAPAR	1	11	nstl	96	74	1	29	350	92	75
2016-11-03	16RJ02	1	1	25	64	2016	ANAPAR	1	12	nstl	96	74	1	29	350	92	75
2016-11-04	16RJ02	1	1	26	65	2016	ANAPAR	1	12	nstl	96	74	1	29	350	92	75
2016-11-05	16RJ02	1	1	27	66	2016	ANAPAR	1	13	nstl	96	74	1	29	350	92	75
2016-11-06	16RJ02	1	1	28	67	2016	ANAPAR	1	13	nstl	96	74	1	29	350	92	75
2016-11-07	16RJ02	1	1	29	68	2016	ANAPAR	1	14	nstl	96	74	1	29	350	92	75
2016-11-08	16RJ02	1	1	30	69	2016	ANAPAR	1	14	nstl	96	74	1	29	350	92	75
2016-11-09	16RJ02	1	1	31	70	2016	ANAPAR	1	15	nstl	96	74	1	29	350	92	75
2016-11-10	16RJ02	1	1	32	71	2016	ANAPAR	1	15	nstl	96	74	1	29	350	92	75
2016-11-11	16RJ02	1	1	33	72	2016	ANAPAR	1	16	nstl	96	74	1	29	350	92	75
2016-11-12	16RJ02	1	1	34	73	2016	ANAPAR	1	16	nstl	96	74	1	29	350	92	75
2016-11-13	16RJ02	1	1	35	74	2016	ANAPAR	1	16	nstl	96	74	1	29	350	92	75
2016-11-14	16RJ02	1	1	36	75	2016	ANAPAR	1	17	nstl	96	74	1	29	350	92	75
2016-10-15	16RJ03	2	1	NA	44	2016	ZONCAP	1	1	egg	0	92	2	10	900	56	110
2016-10-17	16RJ03	2	0	NA	46	2016	ZONCAP	1	2	egg	0	92	2	10	900	56	110
2016-10-15	16RJ04	1	1	24	45	2016	ZONCAP	1	1	nstl	0	98	2	20	475	46	115
2016-10-16	16RJ04	1	1	25	46	2016	ZONCAP	1	2	nstl	0	98	2	20	475	46	115
2016-10-21	16RJ05	1	1	2	51	2016	ANAPAR	0	1	egg	52	114	2	13	900	98	110
2016-10-22	16RJ05	1	1	3	52	2016	ANAPAR	0	2	egg	52	114	2	13	900	98	110
2016-10-23	16RJ05	1	1	4	53	2016	ANAPAR	0	3	egg	52	114	2	13	900	98	110
2016-10-25	16RJ05	2	1	5	54	2016	ANAPAR	0	4	egg	52	114	2	13	900	98	110
2016-10-27	16RJ05	2	1	7	57	2016	ANAPAR	1	5	egg	52	114	2	13	900	98	110
2016-10-28	16RJ05	1	1	9	58	2016	ANAPAR	1	5	egg	52	114	2	13	900	98	110
2016-10-29	16RJ05	1	1	10	59	2016	ANAPAR	1	6	egg	52	114	2	13	900	98	110
2016-10-30	16RJ05	1	1	11	60	2016	ANAPAR	1	6	egg	52	114	2	13	900	98	110
2016-10-31	16RJ05	1	1	12	61	2016	ANAPAR	1	7	egg	52	114	2	13	900	98	110
2016-11-01	16RJ05	1	1	13	62	2016	ANAPAR	1	8	egg	52	114	2	13	900	98	110
2016-11-02	16RJ05	1	1	14	63	2016	ANAPAR	1	8	egg	52	114	2	13	900	98	110
2016-11-03	16RJ05	1	1	15	64	2016	ANAPAR	1	9	egg	52	114	2	13	900	98	110
2016-11-04	16RJ05	1	1	16	65	2016	ANAPAR	1	9	egg	52	114	2	13	900	98	110
2016-11-05	16RJ05	1	1	17	66	2016	ANAPAR	1	10	egg	52	114	2	13	900	98	110
2016-11-06	16RJ05	1	1	18	67	2016	ANAPAR	1	10	egg	52	114	2	13	900	98	110
2016-11-07	16RJ05	1	1	19	68	2016	ANAPAR	1	11	egg	52	114	2	13	900	98	110
2016-11-08	16RJ05	1	1	20	69	2016	ANAPAR	1	11	egg	52	114	2	13	900	98	110
2016-11-09	16RJ05	1	1	21	70	2016	ANAPAR	1	12	egg	52	114	2	13	900	98	110
2016-11-10	16RJ05	1	1	22	71	2016	ANAPAR	1	12	egg	52	114	2	13	900	98	110
2016-11-11	16RJ05	1	1	23	72	2016	ANAPAR	1	13	nstl	52	114	2	13	900	98	110
2016-11-12	16RJ05	1	1	24	73	2016	ANAPAR	1	13	nstl	52	114	2	13	900	98	110
2016-11-13	16RJ05	1	1	25	74	2016	ANAPAR	1	13	nstl	52	114	2	13	900	98	110
2016-11-14	16RJ05	1	1	26	75	2016	ANAPAR	1	14	nstl	52	114	2	13	900	98	110
2016-11-15	16RJ05	1	1	27	76	2016	ANAPAR	1	14	nstl	52	114	2	13	900	98	110
2016-11-16	16RJ05	1	1	28	77	2016	ANAPAR	1	15	nstl	52	114	2	13	900	98	110
2016-11-17	16RJ05	1	1	29	78	2016	ANAPAR	1	15	nstl	52	114	2	13	900	98	110
2016-11-18	16RJ05	1	1	30	79	2016	ANAPAR	1	16	nstl	52	114	2	13	900	98	110
2016-11-19	16RJ05	1	1	31	80	2016	ANAPAR	1	16	nstl	52	114	2	13	900	98	110
2016-11-20	16RJ05	1	1	32	81	2016	ANAPAR	1	16	nstl	52	114	2	13	900	98	110
2016-11-21	16RJ05	1	1	33	82	2016	ANAPAR	1	17	nstl	52	114	2	13	900	98	110
2016-11-22	16RJ05	1	1	34	83	2016	ANAPAR	1	17	nstl	52	114	2	13	900	98	110
2016-11-23	16RJ05	1	1	35	84	2016	ANAPAR	1	18	nstl	52	114	2	13	900	98	110
2016-11-24	16RJ05	1	1	36	85	2016	ANAPAR	1	18	nstl	52	114	2	13	900	98	110
2016-11-25	16RJ05	1	1	37	86	2016	ANAPAR	1	19	nstl	52	114	2	13	900	98	110
2016-11-26	16RJ05	1	1	38	87	2016	ANAPAR	1	19	nstl	52	114	2	13	900	98	110
2016-11-27	16RJ05	1	1	39	88	2016	ANAPAR	1	20	nstl	52	114	2	13	900	98	110
2016-10-22	16RJ06	1	1	NA	52	2016	ZONCAP	0	1	egg	0	98	2	10	450	40	55
2016-10-24	16RJ06	2	1	NA	53	2016	ZONCAP	0	2	egg	0	98	2	10	450	40	55
2016-10-25	16RJ06	1	1	NA	55	2016	ZONCAP	1	3	egg	0	98	2	10	450	40	55
2016-10-27	16RJ06	2	0	NA	56	2016	ZONCAP	1	4	egg	0	98	2	10	450	40	55
2016-10-28	16RJ07	1	1	31	58	2016	ANAPAR	1	1	nstl	170	48	0	10	700	131	168
2016-10-31	16RJ07	3	1	32	59	2016	ANAPAR	1	2	nstl	170	48	0	10	700	131	168
2016-11-02	16RJ07	2	1	33	62	2016	ANAPAR	1	3	nstl	170	48	0	10	700	131	168
2016-10-31	16RJ08	2	0	NA	60	2016	ZONCAP	0	1	nstl	0	92	2	75	2000	25	85
2016-11-02	16RJ09	1	0	NA	64	2016	ANAPAR	1	1	nstl	65	98	1	20	335	100	100
2016-11-03	16RJ10	1	1	23	64	2016	ZONCAP	1	1	nstl	0	92	2	30	500	100	90
2016-11-04	16RJ10	1	1	24	64	2016	ZONCAP	1	1	nstl	0	92	2	30	500	100	90
2016-11-05	16RJ10	1	1	25	64	2016	ZONCAP	1	2	nstl	0	92	2	30	500	100	90
2016-11-06	16RJ10	1	1	26	64	2016	ZONCAP	1	2	nstl	0	92	2	30	500	100	90
2016-11-13	16RJ11	1	1	2	74	2016	PHRPAT	0	0	egg	75	92	1	5	600	51	98
2016-11-14	16RJ11	1	1	3	75	2016	PHRPAT	0	0	egg	75	92	1	5	600	51	98
2016-11-15	16RJ11	1	1	4	76	2016	PHRPAT	0	1	egg	75	92	1	5	600	51	98
2016-11-16	16RJ11	1	1	5	77	2016	PHRPAT	0	1	egg	75	92	1	5	600	51	98
2016-11-17	16RJ11	1	1	6	78	2016	PHRPAT	0	2	egg	75	92	1	5	600	51	98
2016-11-18	16RJ11	1	1	7	79	2016	PHRPAT	0	2	egg	75	92	1	5	600	51	98
2016-11-19	16RJ11	1	1	8	80	2016	PHRPAT	0	2	egg	75	92	1	5	600	51	98
2016-11-20	16RJ11	1	1	9	81	2016	PHRPAT	0	2	egg	75	92	1	5	600	51	98
2016-11-21	16RJ11	1	1	10	82	2016	PHRPAT	0	3	egg	75	92	1	5	600	51	98
2016-11-22	16RJ11	1	1	11	83	2016	PHRPAT	0	3	egg	75	92	1	5	600	51	98
2016-11-23	16RJ11	1	1	12	84	2016	PHRPAT	0	4	egg	75	92	1	5	600	51	98
2016-11-24	16RJ11	1	1	13	85	2016	PHRPAT	0	4	egg	75	92	1	5	600	51	98
2016-11-25	16RJ11	1	1	14	86	2016	PHRPAT	0	5	egg	75	92	1	5	600	51	98
2016-11-26	16RJ11	1	1	15	87	2016	PHRPAT	0	5	egg	75	92	1	5	600	51	98
2016-11-27	16RJ11	1	1	16	88	2016	PHRPAT	1	6	egg	75	92	1	5	600	51	98
2016-11-28	16RJ11	1	1	17	89	2016	PHRPAT	1	7	egg	75	92	1	5	600	51	98
2016-11-29	16RJ11	1	1	18	90	2016	PHRPAT	1	8	nstl	75	92	1	5	600	51	98
2016-11-30	16RJ11	1	1	19	91	2016	PHRPAT	1	8	nstl	75	92	1	5	600	51	98
2016-12-01	16RJ11	1	1	20	92	2016	PHRPAT	1	8	nstl	75	92	1	5	600	51	98
2016-12-02	16RJ11	1	1	21	93	2016	PHRPAT	1	9	nstl	75	92	1	5	600	51	98
2016-12-03	16RJ11	1	1	22	94	2016	PHRPAT	1	9	nstl	75	92	1	5	600	51	98
2016-12-04	16RJ11	1	1	23	95	2016	PHRPAT	1	9	nstl	75	92	1	5	600	51	98
2016-12-05	16RJ11	1	1	24	96	2016	PHRPAT	1	9	nstl	75	92	1	5	600	51	98
2016-12-06	16RJ11	1	1	25	97	2016	PHRPAT	1	10	nstl	75	92	1	5	600	51	98
2016-12-07	16RJ11	1	1	26	98	2016	PHRPAT	1	10	nstl	75	92	1	5	600	51	98
2016-12-08	16RJ11	1	1	27	99	2016	PHRPAT	1	10	nstl	75	92	1	5	600	51	98
2016-12-09	16RJ11	1	1	28	100	2016	PHRPAT	1	11	nstl	75	92	1	5	600	51	98
2016-12-10	16RJ11	1	1	29	101	2016	PHRPAT	1	11	nstl	75	92	1	5	600	51	98
2016-12-11	16RJ11	1	1	30	102	2016	PHRPAT	1	11	nstl	75	92	1	5	600	51	98
2016-12-12	16RJ11	1	1	31	103	2016	PHRPAT	1	12	nstl	75	92	1	5	600	51	98
2016-12-13	16RJ11	1	1	32	104	2016	PHRPAT	1	12	nstl	75	92	1	5	600	51	98
2016-12-14	16RJ11	1	1	33	105	2016	PHRPAT	1	13	nstl	75	92	1	5	600	51	98
2016-12-15	16RJ11	1	1	34	106	2016	PHRPAT	1	13	nstl	75	92	1	5	600	51	98
2016-12-16	16RJ11	1	1	35	107	2016	PHRPAT	1	14	nstl	75	92	1	5	600	51	98
2016-12-04	16RJ12	1	1	24	95	2016	TURFAL	1	0	nstl	0	96	2	2	600	43	120
2016-12-05	16RJ12	1	1	25	96	2016	TURFAL	1	0	nstl	0	96	2	2	600	43	120
2016-12-06	16RJ12	1	1	26	97	2016	TURFAL	1	1	nstl	0	96	2	2	600	43	120
2016-12-07	16RJ12	1	1	27	98	2016	TURFAL	1	1	nstl	0	96	2	2	600	43	120
2016-12-08	16RJ12	1	1	28	99	2016	TURFAL	1	1	nstl	0	96	2	2	600	43	120
2016-12-09	16RJ12	1	1	29	100	2016	TURFAL	1	2	nstl	0	96	2	2	600	43	120
2016-12-10	16RJ12	1	1	30	101	2016	TURFAL	1	2	nstl	0	96	2	2	600	43	120
2016-12-11	16RJ12	1	1	31	102	2016	TURFAL	1	3	nstl	0	96	2	2	600	43	120
2016-12-12	16RJ12	1	1	32	103	2016	TURFAL	1	3	nstl	0	96	2	2	600	43	120
2016-12-13	16RJ12	1	1	33	104	2016	TURFAL	1	3	nstl	0	96	2	2	600	43	120
2016-12-14	16RJ12	1	1	34	105	2016	TURFAL	1	4	nstl	0	96	2	2	600	43	120
2016-12-15	16RJ12	1	1	35	106	2016	TURFAL	1	4	nstl	0	96	2	2	600	43	120
2016-12-04	16RJ13	1	1	11	95	2016	ZONCAP	1	1	egg	40	94	2	30	375	40	75
2016-12-05	16RJ13	1	1	12	96	2016	ZONCAP	1	1	egg	40	94	2	30	375	40	75
2016-12-06	16RJ13	1	1	13	97	2016	ZONCAP	1	2	egg	40	94	2	30	375	40	75
2016-12-07	16RJ13	1	1	14	98	2016	ZONCAP	1	2	egg	40	94	2	30	375	40	75
2016-12-08	16RJ13	1	1	15	99	2016	ZONCAP	1	2	nstl	40	94	2	30	375	40	75
2016-12-09	16RJ13	1	1	16	100	2016	ZONCAP	1	3	nstl	40	94	2	30	375	40	75
2016-12-10	16RJ13	1	1	17	101	2016	ZONCAP	1	3	nstl	40	94	2	30	375	40	75
2016-12-11	16RJ13	1	1	18	102	2016	ZONCAP	1	4	nstl	40	94	2	30	375	40	75
2016-12-12	16RJ13	1	1	19	103	2016	ZONCAP	1	4	nstl	40	94	2	30	375	40	75
2016-12-14	16RJ13	2	1	20	104	2016	ZONCAP	1	5	nstl	40	94	2	30	375	40	75
2016-12-16	16RJ13	2	1	22	106	2016	ZONCAP	1	6	nstl	40	94	2	30	375	40	75
2016-12-19	16RJ13	3	1	24	108	2016	ZONCAP	1	7	nstl	40	94	2	30	375	40	75
2016-12-21	16RJ13	2	1	27	111	2016	ZONCAP	1	8	nstl	40	94	2	30	375	40	75
2016-12-07	16RJ14	1	1	2	98	2016	PHRPAT	0	0	egg	90	98	0	10	500	57	127
2016-12-08	16RJ14	1	1	3	99	2016	PHRPAT	0	0	egg	90	98	0	10	500	57	127
2016-12-09	16RJ14	1	1	4	100	2016	PHRPAT	0	0	egg	90	98	0	10	500	57	127
2016-12-10	16RJ14	1	1	5	101	2016	PHRPAT	0	0	egg	90	98	0	10	500	57	127
2016-12-11	16RJ14	1	1	6	102	2016	PHRPAT	0	1	egg	90	98	0	10	500	57	127
2016-12-12	16RJ14	1	1	7	103	2016	PHRPAT	1	2	egg	90	98	0	10	500	57	127
2016-12-13	16RJ14	1	1	8	104	2016	PHRPAT	1	2	egg	90	98	0	10	500	57	127
2016-12-14	16RJ14	1	1	9	105	2016	PHRPAT	1	3	egg	90	98	0	10	500	57	127
2016-12-15	16RJ14	1	1	10	106	2016	PHRPAT	1	3	egg	90	98	0	10	500	57	127
2016-12-16	16RJ14	1	1	11	107	2016	PHRPAT	1	4	egg	90	98	0	10	500	57	127
2016-12-17	16RJ14	1	1	12	108	2016	PHRPAT	1	4	egg	90	98	0	10	500	57	127
2016-12-18	16RJ14	1	1	13	109	2016	PHRPAT	1	4	egg	90	98	0	10	500	57	127
2016-12-19	16RJ14	1	1	14	110	2016	PHRPAT	1	5	egg	90	98	0	10	500	57	127
2016-12-20	16RJ14	1	1	15	111	2016	PHRPAT	1	5	egg	90	98	0	10	500	57	127
2016-12-21	16RJ14	1	1	16	112	2016	PHRPAT	1	6	egg	90	98	0	10	500	57	127
2016-12-22	16RJ14	1	1	17	113	2016	PHRPAT	1	6	egg	90	98	0	10	500	57	127
2016-12-23	16RJ14	1	1	18	114	2016	PHRPAT	1	7	nstl	90	98	0	10	500	57	127
2016-12-24	16RJ14	1	1	19	115	2016	PHRPAT	1	7	nstl	90	98	0	10	500	57	127
2016-12-25	16RJ14	1	1	20	116	2016	PHRPAT	1	7	nstl	90	98	0	10	500	57	127
2016-12-26	16RJ14	1	1	21	117	2016	PHRPAT	1	7	nstl	90	98	0	10	500	57	127
2016-12-27	16RJ14	1	1	22	118	2016	PHRPAT	1	7	nstl	90	98	0	10	500	57	127
2016-12-28	16RJ14	1	1	23	119	2016	PHRPAT	1	7	nstl	90	98	0	10	500	57	127
2016-12-29	16RJ14	1	1	24	120	2016	PHRPAT	1	7	nstl	90	98	0	10	500	57	127
2016-12-30	16RJ14	1	1	25	121	2016	PHRPAT	1	8	nstl	90	98	0	10	500	57	127
2016-12-31	16RJ14	1	1	26	122	2016	PHRPAT	1	8	nstl	90	98	0	10	500	57	127
2017-01-01	16RJ14	1	1	27	123	2016	PHRPAT	1	9	nstl	90	98	0	10	500	57	127
2017-01-02	16RJ14	1	1	28	124	2016	PHRPAT	1	9	nstl	90	98	0	10	500	57	127
2017-01-03	16RJ14	1	1	29	125	2016	PHRPAT	1	10	nstl	90	98	0	10	500	57	127
2017-01-04	16RJ14	1	1	30	126	2016	PHRPAT	1	10	nstl	90	98	0	10	500	57	127
2017-01-05	16RJ14	1	1	31	127	2016	PHRPAT	1	11	nstl	90	98	0	10	500	57	127
2017-01-06	16RJ14	1	1	32	128	2016	PHRPAT	1	11	nstl	90	98	0	10	500	57	127
2017-01-07	16RJ14	1	1	33	129	2016	PHRPAT	1	11	nstl	90	98	0	10	500	57	127
2016-12-06	16RJ15	2	1	9	96	2016	ZONCAP	1	1	egg	55	91	1	5	300	36	75
2016-12-09	16RJ15	3	1	11	98	2016	ZONCAP	1	2	egg	55	91	1	5	300	36	75
2016-12-11	16RJ15	2	1	14	101	2016	ZONCAP	1	3	nstl	55	91	1	5	300	36	75
2016-12-12	16RJ15	1	1	16	103	2016	ZONCAP	1	4	nstl	55	91	1	5	300	36	75
2016-12-16	16RJ15	4	1	18	105	2016	ZONCAP	1	5	nstl	55	91	1	5	300	36	75
2016-12-19	16RJ15	3	1	21	108	2016	ZONCAP	1	6	nstl	55	91	1	5	300	36	75
2016-12-21	16RJ15	2	1	24	111	2016	ZONCAP	1	7	nstl	55	91	1	5	300	36	75
2016-12-06	16RJ16	2	1	2	96	2016	ELAALB	0	1	egg	130	75	0	30	350	28	98
2016-12-09	16RJ16	3	1	4	98	2016	ELAALB	0	2	egg	130	75	0	30	350	28	98
2016-12-11	16RJ16	2	1	7	101	2016	ELAALB	0	3	egg	130	75	0	30	350	28	98
2016-12-12	16RJ16	1	1	9	103	2016	ELAALB	1	4	egg	130	75	0	30	350	28	98
2016-12-13	16RJ16	1	1	10	104	2016	ELAALB	1	4	egg	130	75	0	30	350	28	98
2016-12-14	16RJ16	1	1	11	105	2016	ELAALB	1	4	egg	130	75	0	30	350	28	98
2016-12-15	16RJ16	1	1	12	106	2016	ELAALB	1	4	egg	130	75	0	30	350	28	98
2016-12-16	16RJ16	1	1	13	107	2016	ELAALB	1	5	egg	130	75	0	30	350	28	98
2016-12-19	16RJ16	3	1	14	108	2016	ELAALB	1	6	nstl	130	75	0	30	350	28	98
2016-12-20	16RJ16	1	1	17	111	2016	ELAALB	1	6	nstl	130	75	0	30	350	28	98
2016-12-21	16RJ16	1	1	18	112	2016	ELAALB	1	7	nstl	130	75	0	30	350	28	98
2016-12-22	16RJ16	1	1	19	113	2016	ELAALB	1	7	nstl	130	75	0	30	350	28	98
2016-12-23	16RJ16	1	1	20	114	2016	ELAALB	1	8	nstl	130	75	0	30	350	28	98
2016-12-24	16RJ16	1	1	21	115	2016	ELAALB	1	8	nstl	130	75	0	30	350	28	98
2016-12-25	16RJ16	1	1	22	116	2016	ELAALB	1	9	nstl	130	75	0	30	350	28	98
2016-12-26	16RJ16	1	1	23	117	2016	ELAALB	1	9	nstl	130	75	0	30	350	28	98
2016-12-27	16RJ16	1	1	24	118	2016	ELAALB	1	9	nstl	130	75	0	30	350	28	98
2016-12-28	16RJ16	1	1	25	119	2016	ELAALB	1	9	nstl	130	75	0	30	350	28	98
2016-12-29	16RJ16	1	1	26	120	2016	ELAALB	1	9	nstl	130	75	0	30	350	28	98
2016-12-30	16RJ16	1	1	27	121	2016	ELAALB	1	10	nstl	130	75	0	30	350	28	98
2016-12-31	16RJ16	1	1	28	122	2016	ELAALB	1	10	nstl	130	75	0	30	350	28	98
2017-01-01	16RJ16	1	1	29	123	2016	ELAALB	1	11	nstl	130	75	0	30	350	28	98
2017-01-02	16RJ16	1	1	30	124	2016	ELAALB	1	11	nstl	130	75	0	30	350	28	98
2017-01-03	16RJ16	1	1	31	125	2016	ELAALB	1	12	nstl	130	75	0	30	350	28	98
2017-01-04	16RJ16	1	1	32	126	2016	ELAALB	1	12	nstl	130	75	0	30	350	28	98
2017-01-05	16RJ16	1	1	33	127	2016	ELAALB	1	13	nstl	130	75	0	30	350	28	98
2016-12-05	16RJ17	1	1	NA	96	2016	TURFAL	1	0	egg	19	84	2	75	800	46	110
2016-12-06	16RJ17	1	1	NA	97	2016	TURFAL	1	1	egg	19	84	2	75	800	46	110
2016-12-07	16RJ17	1	1	NA	98	2016	TURFAL	1	1	egg	19	84	2	75	800	46	110
2016-12-08	16RJ17	1	1	NA	99	2016	TURFAL	1	1	egg	19	84	2	75	800	46	110
2016-12-09	16RJ17	1	1	NA	100	2016	TURFAL	1	2	egg	19	84	2	75	800	46	110
2016-12-10	16RJ17	1	0	NA	101	2016	TURFAL	1	2	egg	19	84	2	75	800	46	110
2016-12-07	16RJ18	1	1	27	98	2016	ANAPAR	1	0	nstl	118	67	1	40	325	31	98
2016-12-08	16RJ18	1	1	28	99	2016	ANAPAR	1	0	nstl	118	67	1	40	325	31	98
2016-12-09	16RJ18	1	1	29	100	2016	ANAPAR	1	1	nstl	118	67	1	40	325	31	98
2016-12-10	16RJ18	1	1	30	101	2016	ANAPAR	1	1	nstl	118	67	1	40	325	31	98
2016-12-11	16RJ18	1	1	31	102	2016	ANAPAR	1	1	nstl	118	67	1	40	325	31	98
2016-12-12	16RJ18	1	1	32	103	2016	ANAPAR	1	2	nstl	118	67	1	40	325	31	98
2016-12-13	16RJ18	1	1	33	104	2016	ANAPAR	1	2	nstl	118	67	1	40	325	31	98
2016-12-14	16RJ18	1	1	34	105	2016	ANAPAR	1	3	nstl	118	67	1	40	325	31	98
2016-12-19	16RJ20	3	1	NA	108	2016	PHRPAT	1	1	egg	105	79	0	17	650	100	72
2016-12-20	16RJ20	1	1	NA	109	2016	PHRPAT	1	1	egg	105	79	0	17	650	100	72
2016-12-21	16RJ20	1	1	NA	110	2016	PHRPAT	1	1	egg	105	79	0	17	650	100	72
2016-12-22	16RJ20	1	1	NA	111	2016	PHRPAT	1	2	egg	105	79	0	17	650	100	72
2016-12-23	16RJ20	1	1	NA	112	2016	PHRPAT	1	2	egg	105	79	0	17	650	100	72
2016-12-24	16RJ20	1	1	NA	113	2016	PHRPAT	1	2	egg	105	79	0	17	650	100	72
2016-12-25	16RJ20	1	1	NA	114	2016	PHRPAT	1	2	egg	105	79	0	17	650	100	72
2016-12-26	16RJ20	1	1	NA	115	2016	PHRPAT	1	2	egg	105	79	0	17	650	100	72
2016-12-27	16RJ20	1	1	NA	116	2016	PHRPAT	1	2	egg	105	79	0	17	650	100	72
2016-12-28	16RJ20	1	1	NA	117	2016	PHRPAT	1	2	egg	105	79	0	17	650	100	72
2016-12-29	16RJ20	1	0	NA	118	2016	PHRPAT	1	2	egg	105	79	0	17	650	100	72

## Sheet: Description of columns 
date	The date of the nest visitation
ID	Unique reference number given to a every nest
Exposure	Period between two consecutive visits, in days.
Fate	Nest outcome for that particular exposure period. Successful:1; Failed: 0
nest.age	Nest age, in days, since the last egg was laid
day.of.year	Consecutive day of year, starting on Sept 1
season	Breeding season start year (i.e. 2014 represents the breeding season 2014-2015)
species	Code to identify the species. ELAALB: Elaenia albiceps; TURFAL: Turdus falklandii; ZONCAP: Zonotrichia capensis; ANAPAR: Anairetes parulus; PHRPAT: Phrygilus patagonicus.
camera	A variable indicating the presence (1) or absence (0) of a camera trap monitoring the nest during that exposure period
visit	A variable indicating the cumulative number of researcher visits to the nest.
nest.stage	A variable indicating the nest stage. Egg = since first egg laid until last dat of incubation; nestling = since hatching until nest termination (either successful or failed)
height	A variable describing the nest height from the ground to the rim of the nest
concealment	A variable that describes nest concealment. Measured in %
predator.index	A variable that categorizes nests according to the difficulty of access for potential ground predators
canopy.cover	A variable that describes the percentage of the plot that was covered by canopy,
canopy.height	A variable that describes the averagae height of the canopy at the given plot, measured in meters
understory.cover	A variable that describes the percentage of the plot that was covered by understory
understory.height	A variable that describes the averagae height of the of the understory at the given plot, measured in centemeters
